# Supplementary material for: Genome-Wide Identification of Pseudomonas aeruginosa Virulence-Related Genes Using a Caenorhabditis elegans Infection Model
Source: PLoS Pathog. 2012 Jul 26;8(7):e1002813. doi: 10.1371/journal.ppat.1002813 (PMC3406104; doi:10.1371/journal.ppat.1002813)
Supplement: Table S3 — Virulence-attenuated mutants identified in the primary screen minus auxotrophs from Table S2. (XLSX) [file ppat.1002813.s016.xlsx]

## Sheet: Sheet1
								Minimal MOPS 2% glucose (MM) Teknova # M2105	MM plus (nucleotides +amino acids)	LB +gent 15µg/mL
NR Plate	Well	MutantID	PA14_LocusName	Accession	Functional Class	Class	Primary Screen Score	Growth	Growth	Growth
PAMr_nr_mas_01_1	A3	23067	PA14_31260	YP_790661.1	11	DNA replication, recombination, modification and repair	1dS	+	+	+
PAMr_nr_mas_01_1	A6	23078	PA14_72540	YP_793974.1	18	Nucleotide biosynthesis and metabolism	1dS	+	+	+
PAMr_nr_mas_01_1	B7	23182	PA14_38530	YP_791231.1	5	Carbon compound catabolism	2dS	+	+/-	+/-
PAMr_nr_mas_01_1	F9	23465	PA14_12030	YP_789114.1	14	Hypothetical, unclassified, unknown	2dS	+	+	+/-
PAMr_nr_mas_01_1	H5	23553	PA14_57910	YP_792804.1	14	Hypothetical, unclassified, unknown	2dS	+	+	+
PAMr_nr_mas_01_2	B5	23675	PA14_67440	YP_793576.1	20	Putative enzymes	1dS	+	+/-	+/-
PAMr_nr_mas_01_2	D10	23759	PA14_38140	YP_791199.1	2	Amino acid biosynthesis and metabolism	1dS1dW	+	+	+
PAMr_nr_mas_01_2	D2	23737	PA14_72660	YP_793984.1	4	Biosynthesis of cofactors, prosthetic groups and carriers	1dS	+	+	+
PAMr_nr_mas_01_2	D8	23757	PA14_14630	YP_789311.1	19	Protein secretion/export apparatus	1dS	+	+	+
PAMr_nr_mas_01_2	E4	23782	PA14_23430	YP_790028.1	7	Cell wall / LPS / capsule	1dS	+	+	+
PAMr_nr_mas_01_2	E5	23790	PA14_09300	YP_788896.1	27	Transport of small molecules	1dS	+	+	+
PAMr_nr_mas_01_2	F3	23840	PA14_50070	YP_792163.1	14	Hypothetical, unclassified, unknown	1dS1dW	+	+	+
PAMr_nr_mas_01_2	F7	23863	PA14_36080	YP_791036.1	27	Transport of small molecules	1dS	+	+	+
PAMr_nr_mas_01_2	H3	23980	PA14_00550	YP_788200.1	15	Membrane proteins	1dS	+	+	+
PAMr_nr_mas_01_3	B11	24118	PA14_52690	YP_792379.1	2	Amino acid biosynthesis and metabolism	1dS	+	+	+
PAMr_nr_mas_01_4	A12	24633	PA14_50220	YP_792172.1	25	Transcriptional regulators	1dS1dW	+	+	+
PAMr_nr_mas_01_4	A5	24601	PA14_59800	YP_792968.1	28	Two-component regulatory systems	1dS	+	+	+
PAMr_nr_mas_01_4	A9	24619	PA14_60800	YP_793054.1	27	Transport of small molecules	1dS	+	+	+
PAMr_nr_mas_01_4	B2	24637	PA14_02740	YP_788375.1	8	Central intermediary metabolism	1dS	+	+	+
PAMr_nr_mas_01_4	C1	24718	PA14_33030	YP_790792.1	2	Amino acid biosynthesis and metabolism	1dS	+	+	+
PAMr_nr_mas_01_4	C3	24724	PA14_65630	YP_793433.1	20	Putative enzymes	1dS	+	+	+
PAMr_nr_mas_01_4	E1	24904	PA14_27640	YP_790355.1	14	Hypothetical, unclassified, unknown	1dS	+	+	+
PAMr_nr_mas_01_4	E12	24979	PA14_61150	YP_793081.1	20	Putative enzymes	1dS	+	+	+
PAMr_nr_mas_01_4	E4	24922	PA14_02750	YP_788376.1	25	Transcriptional regulators	1dS	+	+	+
PAMr_nr_mas_01_4	E7	24932	PA14_43320	YP_791613.1	2	Amino acid biosynthesis and metabolism	1dS	+	+	+
PAMr_nr_mas_01_4	F12	25054	PA14_10500	YP_788989.1	12	Energy metabolism	1dS	+	+	+
PAMr_nr_mas_01_4	F7	25019	PA14_21110	YP_789833.1	23	Secreted Factors (toxins, enzymes, alginate)	1dS	+	+	+
PAMr_nr_mas_01_4	F9	25035	PA14_68040	YP_793621.1	20	Putative enzymes	1dS1dW	+	+	+
PAMr_nr_mas_01_4	G1	25062	PA14_69700	YP_793753.1	14	Hypothetical, unclassified, unknown	1dS	+	+	+
PAMr_nr_mas_01_4	G9	25092	PA14_29720	YP_790536.1	13	Fatty acid and phospholipid metabolism	1dS	+	+	+
PAMr_nr_mas_01_4	H10	25168	PA14_22380	YP_789941.1	11	DNA replication, recombination, modification and repair	1dS	+	+	+
PAMr_nr_mas_01_4	H4	25134	PA14_64270	YP_793325.1	27	Transport of small molecules	1dS	+	+	+
PAMr_nr_mas_01_4	H7	25153	PA14_31620	YP_790689.1	27	Transport of small molecules	1dS	+	+	+
PAMr_nr_mas_02_1	C4	25351	PA14_41590	YP_791470.1	15	Membrane proteins	2dS	+	+	+
PAMr_nr_mas_02_1	D10	25462	PA14_03210	YP_788414.1	14	Hypothetical, unclassified, unknown	2dW	+	+	+
PAMr_nr_mas_02_1	D4	25436	PA14_43070	YP_791591.1	23	Secreted Factors (toxins, enzymes, alginate)	2dW	+	+	+
PAMr_nr_mas_02_1	F1	25529	PA14_59940	YP_792982.1	14	Hypothetical, unclassified, unknown	2dW	+	+	+
PAMr_nr_mas_02_1	F12	25593	PA14_24020	YP_790072.1	19	Protein secretion/export apparatus	2dS	+	+	+
PAMr_nr_mas_02_1	F2	25530	PA14_55920	YP_792649.1	19	Protein secretion/export apparatus	2dS	+	+	+
PAMr_nr_mas_02_1	F9	25565	PA14_09730	YP_788926.1	2	Amino acid biosynthesis and metabolism	2dW	+	+	+
PAMr_nr_mas_02_1	G1	25594	PA14_18960	YP_789659.1	14	Hypothetical, unclassified, unknown	2dW	+	+	+
PAMr_nr_mas_02_1	H1	25654	PA14_59310	YP_792925.1	16	Motility & Attachment	2dW	+	+	+
PAMr_nr_mas_02_1	H3	25662	PA14_06830	YP_788694.1	12	Energy metabolism	2dS	+	+	+
PAMr_nr_mas_02_1	H4	25663	PA14_57100	YP_792739.1	27	Transport of small molecules	1dS	+	+	+
PAMr_nr_mas_02_1	H8	25708	PA14_42950	YP_791581.1	14	Hypothetical, unclassified, unknown	2dS	+	+	+
PAMr_nr_mas_02_2	A1	25721	PA14_16930	YP_789497.1	2	Amino acid biosynthesis and metabolism	1dS1dW	+	+	+
PAMr_nr_mas_02_2	C6	25847	PA14_25110	YP_790161.1	11	DNA replication, recombination, modification and repair	2dS	+	+	+
PAMr_nr_mas_02_2	D12	25928	PA14_41150	YP_791435.1	27	Transport of small molecules	2dW	+	+	+
PAMr_nr_mas_02_2	D5	25882	PA14_29830	YP_790544.1	3	Antibiotic resistance and susceptibility	2dW	+	+	+
PAMr_nr_mas_02_2	D7	25897	PA14_69250	YP_793716.1	15	Membrane proteins	1dS	+	+	+
PAMr_nr_mas_02_2	E3	25935	PA14_32490	YP_790752.1	14	Hypothetical, unclassified, unknown	1dS1dW	+	+	+
PAMr_nr_mas_02_3	A8	26123	PA14_08500	YP_788834.1	15	Membrane proteins	2dW	+	+	+/-
PAMr_nr_mas_02_3	C2	26245	PA14_54470	YP_792525.1	14	Hypothetical, unclassified, unknown	2dW	+	+	+
PAMr_nr_mas_02_3	E1	26394	PA14_61980	YP_793147.1	14	Hypothetical, unclassified, unknown	2dS	+	+	+
PAMr_nr_mas_02_3	G3	26553	PA14_38460	YP_791225.1	5	Carbon compound catabolism	1dS1dW	+	+	+
PAMr_nr_mas_02_3	G5	26579	PA14_04890	YP_788545.1	20	Putative enzymes	2dW	+	+	+
PAMr_nr_mas_02_3	G6	26586	PA14_00070	YP_788161.1	27	Transport of small molecules	2dW	+	+	+
PAMr_nr_mas_02_3	H1	26627	PA14_38040	YP_791192.1	25	Transcriptional regulators	2dS	+	+	+
PAMr_nr_mas_02_3	H10	26664	PA14_67990	YP_793619.1	11	DNA replication, recombination, modification and repair	2dW	+	+	+
PAMr_nr_mas_02_4	A7	26710	PA14_07170	YP_788722.1	4	Biosynthesis of cofactors, prosthetic groups and carriers	2dS	+	-	+
PAMr_nr_mas_02_4	E2	26873	PA14_14850	YP_789327.1	16	Motility & Attachment	2dW	+	+	+
PAMr_nr_mas_02_4	F10	27017	PA14_33690	YP_790845.1	1	Adaptation, protection	1dS	+	+	+
PAMr_nr_mas_02_4	G3	27032	PA14_71120	YP_793859.1	20	Putative enzymes	1dS	+	+	+
PAMr_nr_mas_03_1	A3	27145	PA14_47350	YP_791940.1	14	Hypothetical, unclassified, unknown	2dW	+	+	+
PAMr_nr_mas_03_1	C10	27355	PA14_49930	YP_792151.1	14	Hypothetical, unclassified, unknown	1dS1dW	+	+	+
PAMr_nr_mas_03_1	H5	27636	PA14_12080	YP_789118.1	7	Cell wall / LPS / capsule	1dS	+	+	+
PAMr_nr_mas_03_2	A12	27757	PA14_17000	YP_789503.1	14	Hypothetical, unclassified, unknown	2dW	+	+	+
PAMr_nr_mas_03_2	C10	27872	PA14_43420	YP_791620.1	13	Fatty acid and phospholipid metabolism	1dS1dW	+	+	+
PAMr_nr_mas_03_2	C12	27879	PA14_26910	YP_790299.1	20	Putative enzymes	1dS1dW	+	+	+
PAMr_nr_mas_03_2	D10	27934	PA14_21840	YP_789894.1	15	Membrane proteins	2dW	+	+	+
PAMr_nr_mas_03_2	D3	27887	PA14_30660	YP_790609.1	11	DNA replication, recombination, modification and repair	2dS	+	+	+
PAMr_nr_mas_03_2	E9	28000	PA14_36310	YP_791055.1	8	Central intermediary metabolism	1dS1dW	+	+	+
PAMr_nr_mas_03_2	H10	28220	PA14_63710	YP_793284.1	27	Transport of small molecules	1dS	+	+	+
PAMr_nr_mas_03_3	D10	28440	PA14_13110	YP_789193.1	13	Fatty acid and phospholipid metabolism	1dS	+	+	+
PAMr_nr_mas_03_3	H2	28606	PA14_19630	YP_789710.1	4	Biosynthesis of cofactors, prosthetic groups and carriers	1dS	+	+	+
PAMr_nr_mas_03_3	H5	28622	PA14_16500	YP_789462.1	16	Motility & Attachment	1dS	+	+	+
PAMr_nr_mas_03_3	H7	28646	PA14_07170	YP_788722.1	4	Biosynthesis of cofactors, prosthetic groups and carriers	2dS	+	-	+
PAMr_nr_mas_03_4	B4	28742	PA14_07780	YP_788769.1	20	Putative enzymes	1dS	+	+	+
PAMr_nr_mas_03_4	H3	29076	PA14_58050	YP_792817.1	26	Translation, post-translational modification, degradation	1dS	+	+	+
PAMr_nr_mas_04_1	D10	29321	Intergenic				2dW	+	+	+
PAMr_nr_mas_04_1	D6	29310	PA14_51390	YP_792272.1	21	Quinolone signal response	1dS1dW	+	+	+
PAMr_nr_mas_04_1	E2	29337	PA14_39730	YP_791322.1	14	Hypothetical, unclassified, unknown	2dW	+	+	+
PAMr_nr_mas_04_1	F9	29412	PA14_17170	YP_789517.1	7	Cell wall / LPS / capsule	1dS1dW	+	+	+
PAMr_nr_mas_04_2	F3	29854	PA14_20960	YP_789820.1	20	Putative enzymes	1dS1dW	+	+	+
PAMr_nr_mas_04_2	F7	29866	PA14_31290	YP_790664.1	16	Motility & Attachment	2dW	+	+	+
PAMr_nr_mas_04_2	G4	29905	PA14_41140	YP_791434.1	27	Transport of small molecules	1dS1dW	+	+	+
PAMr_nr_mas_04_3	B3	30058	PA14_49320	YP_792099.1	14	Hypothetical, unclassified, unknown	2dS	+	+	+
PAMr_nr_mas_04_3	D3	30196	PA14_14040	YP_789265.2	24	Transcription, RNA processing and degradation	1dS	+	+	+
PAMr_nr_mas_04_3	H1	30412	PA14_57560	YP_792776.1	12	Energy metabolism	2dS	+	+	+
PAMr_nr_mas_04_4	A4	30496	PA14_20290	YP_789764.1	25	Transcriptional regulators	1dS1dW	+	+	+
PAMr_nr_mas_04_4	E1	30750	PA14_09820	YP_788934.1	2	Amino acid biosynthesis and metabolism	2dW	+	+	+
PAMr_nr_mas_04_4	E7	30791	PA14_40630	YP_791394.1	14	Hypothetical, unclassified, unknown	1dS	-	-	-
PAMr_nr_mas_05_1	A10	31097	PA14_69000	YP_793696.1	26	Translation, post-translational modification, degradation	2dS	+	+	+
PAMr_nr_mas_05_1	B1	31109	PA14_50630	YP_792205.1	14	Hypothetical, unclassified, unknown	1dS	+	+	+
PAMr_nr_mas_05_1	B10	31176	PA14_65170	YP_793402.1	26	Translation, post-translational modification, degradation	1dS	+	+	+
PAMr_nr_mas_05_1	B12	31210	PA14_07790	YP_788770.1	7	Cell wall / LPS / capsule	2dW	+	+	+
PAMr_nr_mas_05_1	F1	31424	PA14_52670	YP_792378.1	2	Amino acid biosynthesis and metabolism	2dS	+	+	+
PAMr_nr_mas_05_1	G3	31480	PA14_59060	YP_792903.1	14	Hypothetical, unclassified, unknown	2dW	+	+	+
PAMr_nr_mas_05_1	H10	31610	PA14_62710	YP_793204.1	24	Transcription, RNA processing and degradation	2dS	+	+	+
PAMr_nr_mas_05_2	A3	31640	PA14_43350	YP_791615.1	28	Two-component regulatory systems	2dS	+	+	+
PAMr_nr_mas_05_2	D2	31822	PA14_02790	YP_788379.1	5	Carbon compound catabolism	2dW	+	+	+
PAMr_nr_mas_05_2	D3	31824	PA14_46490	YP_791866.1	13	Fatty acid and phospholipid metabolism	1dS	+	+	+
PAMr_nr_mas_05_2	G7	32003	PA14_04410	YP_788508.1	27	Transport of small molecules	2dS	+	+	+
PAMr_nr_mas_05_3	E3	32321	PA14_41760	YP_791482.1	14	Hypothetical, unclassified, unknown	2dW	+	+	+
PAMr_nr_mas_05_3	E5	32331	PA14_52660	YP_792377.1	2	Amino acid biosynthesis and metabolism	2dS	+	+	+
PAMr_nr_mas_05_3	F3	32400	PA14_73020	YP_794014.1	28	Two-component regulatory systems	2dW	+	+	+
PAMr_nr_mas_05_3	F6	32409	PA14_47140	YP_791923.1	15	Membrane proteins	1dS	+	+	+
PAMr_nr_mas_05_3	F9	32430	PA14_52930	YP_792400.1	25	Transcriptional regulators	2dW	+	+	+
PAMr_nr_mas_05_3	G2	32452	PA14_30100	YP_790564.1	14	Hypothetical, unclassified, unknown	1dS	+	+	+
PAMr_nr_mas_05_3	H5	32578	PA14_27700	YP_790361.1	25	Transcriptional regulators	1dS	+	+	+
PAMr_nr_mas_05_4	A1	32602	PA14_67970	YP_793617.1	20	Putative enzymes	1dS	+	+	+
PAMr_nr_mas_05_4	B11	32801	PA14_52090	YP_792335.1	14	Hypothetical, unclassified, unknown	1dS	+	+	+
PAMr_nr_mas_05_4	E8	33019	PA14_25050	YP_790156.1	14	Hypothetical, unclassified, unknown	2dW	+	+	+
PAMr_nr_mas_05_4	G3	33095	PA14_49170	YP_792086.1	28	Two-component regulatory systems	1dS	+	+	+
PAMr_nr_mas_05_4	H3	33176	PA14_08330	YP_788818.1	14	Hypothetical, unclassified, unknown	2dS	+	+	+
PAMr_nr_mas_06_1	C5	33387	PA14_01960	YP_788315.1	27	Transport of small molecules	2dW	+	+	+
PAMr_nr_mas_06_1	D10	33516	PA14_66120	YP_793470.1	14	Hypothetical, unclassified, unknown	2dW	+	+	+
PAMr_nr_mas_06_1	F1	33583	PA14_42880	YP_791575.1	26	Translation, post-translational modification, degradation	1dS	+	+	+
PAMr_nr_mas_06_1	F3	33597	PA14_35530	YP_790989.1	2	Amino acid biosynthesis and metabolism	1dS	+	+	+
PAMr_nr_mas_06_1	F7	33623	PA14_03370	YP_788429.1	14	Hypothetical, unclassified, unknown	2dS	+	+	+
PAMr_nr_mas_06_1	F8	33628	Intergenic				1dS	+	+	+
PAMr_nr_mas_06_1	H3	33742	PA14_41610	YP_791471.1	14	Hypothetical, unclassified, unknown	1dS	+	+	+
PAMr_nr_mas_06_2	A4	33817	PA14_69810	YP_793762.1	8	Central intermediary metabolism	2dS	+	+	+
PAMr_nr_mas_06_2	E4	34095	PA14_25690	YP_790208.1	13	Fatty acid and phospholipid metabolism	2dS	+	+	+
PAMr_nr_mas_06_2	F9	34203	PA14_30210	YP_790573.1	26	Translation, post-translational modification, degradation	2dW	+	+	+
PAMr_nr_mas_06_2	G12	34284	PA14_73370	YP_794043.1	6	Cell division	1dS1dW	+	+	+
PAMr_nr_mas_06_3	A2	34393	PA14_70140	YP_793786.1	20	Putative enzymes	1dS	+	+	+
PAMr_nr_mas_06_3	E10	34676	PA14_63180	YP_793242.1	14	Hypothetical, unclassified, unknown	1dS	+	+	+
PAMr_nr_mas_06_3	F6	34708	PA14_11910	YP_789104.1	14	Hypothetical, unclassified, unknown	2dS	+	+	+
PAMr_nr_mas_06_3	G12	34781	PA14_30650	YP_790608.1	25	Transcriptional regulators	2dS	+	+	+
PAMr_nr_mas_06_3	H7	34827	PA14_31580	YP_790687.1	13	Fatty acid and phospholipid metabolism	2dW	+	+	+
PAMr_nr_mas_06_4	B12	35038	PA14_22770	YP_789976.1	14	Hypothetical, unclassified, unknown	2dW	+	+	+
PAMr_nr_mas_06_4	B9	35005	PA14_69370	YP_793726.1	25	Transcriptional regulators	2dW	+	+	+
PAMr_nr_mas_06_4	E3	35189	PA14_42520	YP_791544.1	14	Hypothetical, unclassified, unknown	2dW	+	+	+
PAMr_nr_mas_07_1	D4	35639	PA14_72390	YP_793961.1	28	Two-component regulatory systems	2dS	+	+	+
PAMr_nr_mas_07_1	E2	35711	PA14_09320	YP_788897.1	27	Transport of small molecules	1dS1dW	+	+	+
PAMr_nr_mas_07_1	F6	35774	PA14_04020	YP_788477.1	14	Hypothetical, unclassified, unknown	2dW	+	+	+
PAMr_nr_mas_07_1	G5	35855	PA14_23460	YP_790031.1	7	Cell wall / LPS / capsule	1dS	+	+	+
PAMr_nr_mas_07_2	B6	35993	PA14_64180	YP_793318.1	26	Translation, post-translational modification, degradation	1dS	+	+	+
PAMr_nr_mas_07_2	B9	36008	PA14_12090	YP_789119.1	14	Hypothetical, unclassified, unknown	1dS1dW	+	+	+
PAMr_nr_mas_07_2	D5	36116	PA14_05960	YP_788629.1	25	Transcriptional regulators	1dS1dW	+	+	+
PAMr_nr_mas_07_2	E12	36207	PA14_06480	YP_788669.1	20	Putative enzymes	2dS	+	+	+
PAMr_nr_mas_07_2	F5	36226	PA14_07700	YP_788763.1	18	Nucleotide biosynthesis and metabolism	2dS	+	+	+
PAMr_nr_mas_07_2	G7	36275	PA14_04410	YP_788508.1	27	Transport of small molecules	2dS	+	+	+
PAMr_nr_mas_07_3	C9	36532	PA14_51750	YP_792305.1	27	Transport of small molecules	2dW	+	+	+
PAMr_nr_mas_07_3	D12	36598	PA14_37250	YP_791132.1	27	Transport of small molecules	2dW	+	+	+
PAMr_nr_mas_07_4	A6	36955	PA14_00560	YP_788201.1	23	Secreted Factors (toxins, enzymes, alginate)	2dS	+	+	+
PAMr_nr_mas_07_4	C3	37078	PA14_25195	YP_790167.1	20	Putative enzymes	2dW	+	+	+
PAMr_nr_mas_07_4	F2	37268	PA14_69010	YP_793697.1	14	Hypothetical, unclassified, unknown	1dS	+	+	+
PAMr_nr_mas_07_4	G3	37382	PA14_69510	YP_793737.1	14	Hypothetical, unclassified, unknown	2dS	+	+	+
PAMr_nr_mas_08_1	A1	37560	PA14_33610	YP_790841.1	20	Putative enzymes	2dW	+	+	+
PAMr_nr_mas_08_1	A6	37586	PA14_51350	YP_792269.1	21	Quinolone signal response	2dW	+	+	+
PAMr_nr_mas_08_1	B1	37629	PA14_54640	YP_792540.1	20	Putative enzymes	2dS	+	+	+
PAMr_nr_mas_08_1	C7	37710	PA14_67560	YP_793587.1	1	Adaptation, protection	2dS	+	+	+
PAMr_nr_mas_08_1	E7	37818	PA14_69000	YP_793696.1	26	Translation, post-translational modification, degradation	2dS	+	+	+
PAMr_nr_mas_08_1	F10	37917	PA14_00120	YP_788166.1	7	Cell wall / LPS / capsule	1dS	+	+	+
PAMr_nr_mas_08_1	F9	37913	PA14_23880	YP_790062.1	4	Biosynthesis of cofactors, prosthetic groups and carriers	2dW	+	+	+
PAMr_nr_mas_08_1	G10	37952	PA14_04430	YP_788510.1	14	Hypothetical, unclassified, unknown	2dW	+	+	+
PAMr_nr_mas_08_1	G7	37943	PA14_19120	YP_789670.1	25	Transcriptional regulators	2dS	+	+	+
PAMr_nr_mas_08_2	E5	38399	PA14_40010	YP_791343.1	14	Hypothetical, unclassified, unknown	1dS1dW	+	+	+
PAMr_nr_mas_08_2	F2	38436	PA14_07760	YP_788767.1	1	Adaptation, protection	2dS	+	+	+
PAMr_nr_mas_08_2	F9	38489	PA14_14730	YP_789318.1	2	Amino acid biosynthesis and metabolism	1dS1dW	+	+	+
PAMr_nr_mas_08_3	B12	38830	PA14_27680	YP_790359.1	14	Hypothetical, unclassified, unknown	2dS	+	+	+
PAMr_nr_mas_08_3	C3	38855	PA14_55810	YP_792641.1	28	Two-component regulatory systems	1dS	+	+	+
PAMr_nr_mas_08_3	D10	38952	PA14_23830	YP_790058.1	16	Motility & Attachment	1dS	+	+	+
PAMr_nr_mas_08_3	E8	38983	PA14_38440	YP_791224.1	13	Fatty acid and phospholipid metabolism	1dS1dW	+	+	+
PAMr_nr_mas_08_3	G1	39064	PA14_53940	YP_792486.1	5	Carbon compound catabolism	2dW	+	+	+
PAMr_nr_mas_08_3	G10	39114	PA14_60460	YP_793027.1	26	Translation, post-translational modification, degradation	1dS1dW	+	+	+
PAMr_nr_mas_08_3	G9	39111	PA14_40670	YP_791398.1	2	Amino acid biosynthesis and metabolism	1dS1dW	+	+	+
PAMr_nr_mas_08_4	A9	39240	PA14_10940	YP_789023.1	25	Transcriptional regulators	2dW	+	+	+
PAMr_nr_mas_08_4	B10	39292	PA14_45940	YP_791820.1	1	Adaptation, protection	2dS	+	+	+
PAMr_nr_mas_08_4	C11	39351	PA14_30230	YP_790574.1	26	Translation, post-translational modification, degradation	2dS	+	+	+
PAMr_nr_mas_08_4	C4	39316	PA14_29980	YP_790554.1	12	Energy metabolism	1dS1dW	+	+	+
PAMr_nr_mas_09_1	D3	39858	PA14_23420	YP_790027.1	7	Cell wall / LPS / capsule	1dS1dW	+	+	+
PAMr_nr_mas_09_1	F12	40024	PA14_48420	YP_792020.1	25	Transcriptional regulators	2dW	+	+	+
PAMr_nr_mas_09_2	A8	40221	PA14_11250	YP_789051.1	7	Cell wall / LPS / capsule	2dW	+	+	+
PAMr_nr_mas_09_2	C10	40356	PA14_68370	YP_793646.1	27	Transport of small molecules	2dS	+	+	+
PAMr_nr_mas_09_2	C7	40342	PA14_33650	YP_790843.1	1	Adaptation, protection	2dW	+	+	+
PAMr_nr_mas_09_2	D10	40396	PA14_52610	YP_792374.1	20	Putative enzymes	2dS	+	+	+
PAMr_nr_mas_09_2	E12	40436	PA14_52580	YP_792372.1	2	Amino acid biosynthesis and metabolism	2dS	+	+	+
PAMr_nr_mas_09_2	F7	40460	PA14_41130	YP_791433.1	27	Transport of small molecules	1dS1dW	+	+	+
PAMr_nr_mas_09_3	A5	40582	PA14_25630	YP_790203.1	26	Translation, post-translational modification, degradation	1dS	+	+	+
PAMr_nr_mas_09_3	D12	40902	PA14_65420	YP_793420.1	20	Putative enzymes	2dS	+	+	+
PAMr_nr_mas_09_3	E9	40949	PA14_58560	YP_792858.1	20	Putative enzymes	2dW	+	+	+
PAMr_nr_mas_09_3	F10	40996	PA14_43090	YP_791593.1	14	Hypothetical, unclassified, unknown	2dW	+	+	+
PAMr_nr_mas_09_3	F6	40982	PA14_65280	YP_793410.1	26	Translation, post-translational modification, degradation	1dS	+	+	+
PAMr_nr_mas_09_3	G9	41035	PA14_53950	YP_792487.1	5	Carbon compound catabolism	2dS	+	+	+
PAMr_nr_mas_09_4	F7	41424	PA14_22570	YP_789958.1	9	Chaperones & heat shock proteins	1dS	+	+	+
PAMr_nr_mas_10_1	B12	41617	PA14_62490	YP_793186.1	25	Transcriptional regulators	2dS	+	+	+
PAMr_nr_mas_10_1	B4	41602	PA14_24100	YP_790078.1	19	Protein secretion/export apparatus	1dS	+	+	+
PAMr_nr_mas_10_1	E10	41770	PA14_11110	YP_789039.1	16	Motility & Attachment	2dW	+	+	+
PAMr_nr_mas_10_2	C9	42090	PA14_06400	YP_788664.1	25	Transcriptional regulators	1dS1dW	+	+	+
PAMr_nr_mas_10_2	E2	42176	PA14_60290	YP_793012.1	16	Motility & Attachment	2dS	+	+	+
PAMr_nr_mas_10_2	G4	42318	PA14_48190	YP_792004.1	25	Transcriptional regulators	2dW	+	+	+
PAMr_nr_mas_10_3	A5	42489	PA14_17930	YP_789580.1	12	Energy metabolism	2dS	+	+	+
PAMr_nr_mas_10_3	C2	42600	PA14_68730	YP_793675.1	4	Biosynthesis of cofactors, prosthetic groups and carriers	2dS	+	+	+
PAMr_nr_mas_10_3	C6	42617	PA14_47340	YP_791939.1	20	Putative enzymes	1dS1dW	+	+	+
PAMr_nr_mas_10_3	D3	42695	PA14_62660	YP_793200.1	14	Hypothetical, unclassified, unknown	1dS	+		+
PAMr_nr_mas_10_3	E9	42799	PA14_05310	YP_788581.1	4	Biosynthesis of cofactors, prosthetic groups and carriers	1dS1dW	+	+	+
PAMr_nr_mas_10_3	F3	42856	PA14_38530	YP_791231.1	5	Carbon compound catabolism	2dW	+	+	+
PAMr_nr_mas_10_4	A3	43121	PA14_15360	YP_789366.1	14	Hypothetical, unclassified, unknown	2dW	+	+	+
PAMr_nr_mas_10_4	C3	43327	PA14_24440	YP_790105.1	13	Fatty acid and phospholipid metabolism	1dS	+	+	+
PAMr_nr_mas_10_4	F5	43615	PA14_09520	YP_788912.1	27	Transport of small molecules	1dS1dW	+	+	+
PAMr_nr_mas_10_4	F6	43633	PA14_07620	YP_788757.1	24	Transcription, RNA processing and degradation	2dS	+	+	+
PAMr_nr_mas_11_1	B5	43946	PA14_62740	YP_793207.1	26	Translation, post-translational modification, degradation	2dS	+	+	+
PAMr_nr_mas_11_1	H12	44489	PA14_44120	YP_791676.1	13	Fatty acid and phospholipid metabolism	1dS	+	+	+
PAMr_nr_mas_11_2	C7	44633	PA14_71830	YP_793917.1	14	Hypothetical, unclassified, unknown	1dS	+	+	+
PAMr_nr_mas_11_2	H3	45024	PA14_25390	YP_790181.1	18	Nucleotide biosynthesis and metabolism	1dS	+	+	+
PAMr_nr_mas_11_3	A10	45143	PA14_29940	YP_790552.1	12	Energy metabolism	2dW	+	+	+
PAMr_nr_mas_11_3	A3	45101	PA14_25080	YP_790158.1	13	Fatty acid and phospholipid metabolism	1dS1dW	+	+	+
PAMr_nr_mas_11_3	A6	45119	PA14_00940	YP_788235.1	14	Hypothetical, unclassified, unknown	2dW	+	+	+
PAMr_nr_mas_11_3	C2	45233	Intergenic				2dW	+	+	+
PAMr_nr_mas_11_3	C3	45236	PA14_24940	YP_790146.1	12	Energy metabolism	2dW	+	+	+
PAMr_nr_mas_11_3	C6	45262	PA14_51380	YP_792271.1	21	Quinolone signal response	1dS1dW	+	+	+
PAMr_nr_mas_11_3	F2	45399	PA14_73320	YP_794039.1	12	Energy metabolism	2dW	+	+	+
PAMr_nr_mas_11_3	F3	45410	PA14_62560	YP_793191.1	24	Transcription, RNA processing and degradation	2dW	+	+	+
PAMr_nr_mas_11_3	H4	45610	PA14_14470	YP_789298.1	26	Translation, post-translational modification, degradation	1dS	+	+	+
PAMr_nr_mas_11_4	C12	45918	PA14_64170	YP_793317.1	14	Hypothetical, unclassified, unknown	1dS1dW	+	+	+
PAMr_nr_mas_11_4	C8	45885	PA14_38480	YP_791227.1	5	Carbon compound catabolism	1dS1dW	+	+	+
PAMr_nr_mas_11_4	D11	45993	PA14_37490	YP_791150.1	27	Transport of small molecules	1dS1dW	+	+	+
PAMr_nr_mas_11_4	G8	46221	PA14_43950	YP_791663.1	12	Energy metabolism	1dS	+	+	+
PAMr_nr_mas_11_4	H10	46283	PA14_43940	YP_791662.1	12	Energy metabolism	1dS1dW	+	+	+
PAMr_nr_mas_11_4	H4	46250	PA14_69190	YP_793711.1	24	Transcription, RNA processing and degradation	2dW	+	+	+
PAMr_nr_mas_12_1	A10	46407	PA14_45760	YP_791805.1	16	Motility & Attachment	2dW	+	+	+
PAMr_nr_mas_12_1	B4	46422	PA14_62970	YP_793225.1	9	Chaperones & heat shock proteins	2dW	+	+	+
PAMr_nr_mas_12_1	D12	46670	PA14_67720	YP_793598.1	19	Protein secretion/export apparatus	2dW	+	+	+
PAMr_nr_mas_12_1	E4	46697	PA14_65320	YP_793413.1	26	Translation, post-translational modification, degradation	2dS	+	+	+
PAMr_nr_mas_12_1	F10	46982	PA14_17900	YP_789577.1	25	Transcriptional regulators	1dS	+	+	+
PAMr_nr_mas_12_1	F12	46987	PA14_00230	YP_788176.1	11	DNA replication, recombination, modification and repair	1dS	+	+	+
PAMr_nr_mas_12_1	G4	47013	PA14_52260	YP_792348.1	28	Two-component regulatory systems	2dS	+	+	+
PAMr_nr_mas_12_1	H2	47143	PA14_09100	YP_788880.1	26	Translation, post-translational modification, degradation	1dS1dW	+	+	+
PAMr_nr_mas_12_2	G3	47923	PA14_48590	YP_792034.1	14	Hypothetical, unclassified, unknown	1dS	+	+	+
PAMr_nr_mas_12_2	G5	47948	PA14_46840	YP_791897.1	14	Hypothetical, unclassified, unknown	2dS	+	+	+
PAMr_nr_mas_12_3	E11	48562	PA14_06010	YP_788633.1	14	Hypothetical, unclassified, unknown	1dS	+	+	+
PAMr_nr_mas_12_3	F12	48644	PA14_67200	YP_793557.1	14	Hypothetical, unclassified, unknown	2dW	+	+	+
PAMr_nr_mas_12_3	H6	52637	PA14_56790	YP_792712.1	28	Two-component regulatory systems	1dS1dW	+	+	+
PAMr_nr_mas_12_3	H7	52640	PA14_38350	YP_791216.1	8	Central intermediary metabolism	2dS	+	+	+
PAMr_nr_mas_12_4	A4	52692	PA14_08370	YP_788822.1	25	Transcriptional regulators	2dW	+	+	+
PAMr_nr_mas_12_4	C2	52787	PA14_30580	YP_790603.1	25	Transcriptional regulators	1dS	+	+	+
PAMr_nr_mas_12_4	D7	52889	PA14_22020	YP_789911.1	6	Cell division	1dS	+	+	+
PAMr_nr_mas_13_1	A7	53271	PA14_62350	YP_793173.1	27	Transport of small molecules	1dS	+	+	+
PAMr_nr_mas_13_1	D5	53495	PA14_08680	YP_788842.1	26	Translation, post-translational modification, degradation	2dS	+	+	+
PAMr_nr_mas_13_1	E7	53607	PA14_05190	YP_788570.1	16	Motility & Attachment	2dW	+	+	+
PAMr_nr_mas_13_2	A2	53876	PA14_41710	YP_791478.1	15	Membrane proteins	2dW	+	+	+
PAMr_nr_mas_13_2	D11	54153	PA14_66980	YP_793539.1	19	Protein secretion/export apparatus	1dS1dW	+	+	+
PAMr_nr_mas_13_2	D12	54161	PA14_33630	YP_790842.1	1	Adaptation, protection	2dW	+	+	+
PAMr_nr_mas_13_2	D6	54131	PA14_18650	YP_789632.1	26	Translation, post-translational modification, degradation	2dS	+	+	+
PAMr_nr_mas_13_2	F12	54272	PA14_57820	YP_792796.1	14	Hypothetical, unclassified, unknown	1dS	+	+	+
PAMr_nr_mas_13_2	F4	54233	PA14_20730	YP_789801.1	25	Transcriptional regulators	2dS	+	+	+
PAMr_nr_mas_13_2	F5	54246	PA14_45640	YP_791798.1	16	Motility & Attachment	1dS	+	+	+
PAMr_nr_mas_13_2	F6	54251	PA14_28490	YP_790431.1	15	Membrane proteins	1dS	+	+	+
PAMr_nr_mas_13_2	G6	54303	PA14_31820	YP_790706.1	2	Amino acid biosynthesis and metabolism	1dS1dW	+	+	+
PAMr_nr_mas_13_2	H6	54379	PA14_20730	YP_789801.1	25	Transcriptional regulators	2dS	+	+	+
PAMr_nr_mas_13_3	A8	54445	PA14_40030	YP_791345.1	20	Putative enzymes	1dS1dW	+	+	+
PAMr_nr_mas_13_3	B10	54565	PA14_16890	YP_789494.1	16	Motility & Attachment	1dS1dW	+	+	+
PAMr_nr_mas_13_3	C6	54625	PA14_16270	YP_789442.1	14	Hypothetical, unclassified, unknown	2dW	+	+	+
PAMr_nr_mas_13_3	F1	54856	PA14_09195	YP_788886.1	27	Transport of small molecules	1dS1dW	+	+	+
PAMr_nr_mas_13_3	H4	55086	PA14_63210	YP_793245.1	28	Two-component regulatory systems	2dW	+	+	+
PAMr_nr_mas_13_4	H5	55834	PA14_62770	YP_793209.1	24	Transcription, RNA processing and degradation	2dS	+	+	+
PAMr_nr_mas_13_4	C10	55443	PA14_07650	YP_788759.1	14	Hypothetical, unclassified, unknown	1dS	+	+	+
PAMr_nr_mas_13_4	D12	55583	PA14_17170	YP_789517.1	7	Cell wall / LPS / capsule	1dS1dW	+	+	+
PAMr_nr_mas_13_4	H4	55833	PA14_41730	YP_791479.1	14	Hypothetical, unclassified, unknown	1dS1dW	+	+	+
PAMr_nr_mas_13_4	E7	55626	PA14_57320	YP_792756.1	7	Cell wall / LPS / capsule	1dS1dW	+	+	+
PAMr_nr_mas_14_1	H5	56518	PA14_27230	YP_790324.1	25	Transcriptional regulators	1dS	+	+	+
PAMr_nr_mas_14_1	G10	56461	PA14_01100	YP_788247.1	26	Translation, post-translational modification, degradation	1dS1dW	+	+	+
PAMr_nr_mas_14_1	F9	56391	PA14_08540	YP_788837.1	7	Cell wall / LPS / capsule	1dS1dW	+	+	+
PAMr_nr_mas_14_2	E10	57056	PA14_48840	YP_792055.1	2	Amino acid biosynthesis and metabolism	2dS	+	+	+
PAMr_nr_mas_14_2	C7	56786	PA14_61500	YP_793110.1	14	Hypothetical, unclassified, unknown	1dS	+	+	+
PAMr_nr_mas_14_2	C8	56790	PA14_52720	YP_792381.1	2	Amino acid biosynthesis and metabolism	1dS	+	+	+
PAMr_nr_mas_14_4	A2	23102	PA14_41570	YP_791468.1	15	Membrane proteins	1dS	+	+	+
PAMr_nr_mas_14_4	C6	25568	PA14_61020	YP_793071.1	28	Two-component regulatory systems	1dS	+	+	+
PAMr_nr_mas_14_4	C9	25699	PA14_67970	YP_793617.1	20	Putative enzymes	1dS	+	+	+
PAMr_nr_mas_14_4	H9	29200	PA14_41670	YP_791475.1	8	Central intermediary metabolism	2dW	+	+	+
PAMr_nr_mas_15_1	E7	33692	PA14_64180	YP_793318.1	26	Translation, post-translational modification, degradation	2dS	+	+	+
PAMr_nr_mas_15_1	E9	33880	PA14_41390	YP_791452.1	26	Translation, post-translational modification, degradation	1dS1dW	+	+	+
PAMr_nr_mas_15_1	F3	34523	PA14_27770	YP_790367.1	27	Transport of small molecules	1dS1dW	+	+	+
PAMr_nr_mas_15_1	F4	34611	PA14_29990	YP_790555.1	12	Energy metabolism	1dS1dW	+	+	+
PAMr_nr_mas_15_1	G4	35658	PA14_12080	YP_789118.1	7	Cell wall / LPS / capsule	1dS1dW	+	+	+
PAMr_nr_mas_15_1	G10	35818	PA14_59780	YP_792966.1	28	Two-component regulatory systems	1dS1dW	+	+	+
PAMr_nr_mas_15_1	A3	29433	PA14_15770	YP_789401.1	14	Hypothetical, unclassified, unknown	2dW	+	+	+
PAMr_nr_mas_15_1	B6	30251	PA14_69900	YP_793769.1	28	Two-component regulatory systems	2dW	+	+	+
PAMr_nr_mas_15_1	E10	33890	PA14_52800	YP_792389.1	8	Central intermediary metabolism	2dW	+	+	+
PAMr_nr_mas_15_1	F7	34793	PA14_62260	YP_793167.1	14	Hypothetical, unclassified, unknown	2dW	+	+	+
PAMr_nr_mas_15_2	H3	42118	PA14_57190	YP_792746.1	11	DNA replication, recombination, modification and repair	2dS	+	+	+
PAMr_nr_mas_15_2	H9	42741	PA14_52260	YP_792348.1	28	Two-component regulatory systems	2dS	+	+	+
PAMr_nr_mas_15_2	F10	41549	PA14_54390	YP_792518.1	23	Secreted Factors (toxins, enzymes, alginate)	1dS1dW	+	+	+
PAMr_nr_mas_15_3	C8	46240	PA14_61680	YP_793126.1	4	Biosynthesis of cofactors, prosthetic groups and carriers	2dS	+	+	+
PAMr_nr_mas_15_3	F7	54630	PA14_30650	YP_790608.1	25	Transcriptional regulators	2dS	+	+	+
PAMr_nr_mas_15_3	D11	48094	PA14_23990	YP_790070.1	19	Protein secretion/export apparatus	1dS	+	+	+
PAMr_nr_mas_15_3	E9	53448	PA14_41020	YP_791425.1	2	Amino acid biosynthesis and metabolism	1dS	+	+	+
PAMr_nr_mas_15_3	D5	47467	PA14_62740	YP_793207.1	26	Translation, post-translational modification, degradation	2dW	+	+/-	+/-
PAMr_nr_mas_15_3	H5	57077	PA14_08490	YP_788833.1	14	Hypothetical, unclassified, unknown	2dW	+	+	+
ExMr_nr_mas_01_1	B7	15779	PA14_50250	YP_792174.1	14	Hypothetical, unclassified, unknown	2dS	+	+	+
ExMr_nr_mas_01_1	C3	22339	PA14_25830	YP_790219.1	14	Hypothetical, unclassified, unknown	2dS	+	+	+
ExMr_nr_mas_01_1	C6	22424	PA14_43950	YP_791663.1	12	Energy metabolism	2dS	+	+	+
ExMr_nr_mas_01_1	C10	22525	PA14_06950	YP_788704.1	25	Transcriptional regulators	2dS	+	+	+
ExMr_nr_mas_01_1	D6	22683	PA14_11900	YP_789103.1	14	Hypothetical, unclassified, unknown	2dS	+	+	+
ExMr_nr_mas_01_1	D12	22930	PA14_41710	YP_791478.1	15	Membrane proteins	2dS	+	+	+
ExMr_nr_mas_01_1	H2	5205	PA14_33650	YP_790843.1	1	Adaptation, protection	2dS	+	+	+
ExMr_nr_mas_01_1	G2	5068	PA14_60990	YP_793068.1	11	DNA replication, recombination, modification and repair	1dS	+	+	+
ExMr_nr_mas_01_1	B4	15371	PA14_36170	YP_791043.1	15	Membrane proteins	1dS1dW	+	+	+
ExMr_nr_mas_01_1	C9	22523	PA14_58850	YP_792883.1	14	Hypothetical, unclassified, unknown	1dS1dW	+	+	+
ExMr_nr_mas_01_2	B1	5691	PA14_29710	YP_790535.1	14	Hypothetical, unclassified, unknown	1dS	+	+	+
ExMr_nr_mas_01_2	D4	6077	PA14_34010	YP_790874.1	14	Hypothetical, unclassified, unknown	1dS	+	+	+
ExMr_nr_mas_01_2	D5	6114	PA14_50980	YP_792238.1	3	Antibiotic resistance and susceptibility	1dS	+	+/-	+
ExMr_nr_mas_01_2	E4	6310	PA14_47930	YP_791986.1	14	Hypothetical, unclassified, unknown	1dS	+/-	+	+/-
ExMr_nr_mas_01_2	F3	6442	PA14_68670	YP_793670.1	1	Adaptation, protection	1dS	+	+	+
ExMr_nr_mas_01_2	F7	6472	PA14_43900	YP_791659.1	14	Hypothetical, unclassified, unknown	1dS	+	+	+
ExMr_nr_mas_01_2	F8	6476	PA14_19670	YP_789714.1	25	Transcriptional regulators	1dS	+	+	+
ExMr_nr_mas_01_2	G3	6554	PA14_55890	YP_792647.1	19	Protein secretion/export apparatus	1dS	+	+	-
ExMr_nr_mas_01_2	H6	6762	PA14_14380	YP_789290.1	27	Transport of small molecules	1dS	+	+	+
ExMr_nr_mas_01_3	A7	6876	PA14_21990	YP_789908.1	2	Amino acid biosynthesis and metabolism	2dS	+	+	+
ExMr_nr_mas_01_1	C3	22339	PA14_25830	YP_790219.1	14	Hypothetical, unclassified, unknown	2dS	ND	ND	ND
