# Supplementary material for: Genome-Wide Identification of Pseudomonas aeruginosa Virulence-Related Genes Using a Caenorhabditis elegans Infection Model
Source: PLoS Pathog. 2012 Jul 26;8(7):e1002813. doi: 10.1371/journal.ppat.1002813 (PMC3406104; doi:10.1371/journal.ppat.1002813)
Supplement: Table S4 — PA14 virulence-attenuated mutants identified in the secondary screen. (XLSX) [file ppat.1002813.s017.xlsx]

## Sheet: Sheet1
Re-tested in tertiary
			Secondary SK Parental Killing	Secondary SK Progeny
NR Plate	Well	MutantID	lasR=4, pilA=2	compared to PA14	Sequence	GeneID	gene	functional annotation	LocusName	AltLocusName	Functional Class	Class
PAMr_nr_mas_01_1	F9	23465	4	2	correct	GID4961		conserved hypothetical protein	PA14_12030	PA4005	14	Hypothetical, unclassified, unknown
PAMr_nr_mas_01_4	G9	25092	4	3	correct	GID5131		putative lipoprotein	PA14_29720	PA2658	13	Fatty acid and phospholipid metabolism
PAMr_nr_mas_05_1	A10	31097	4	3	correct	GID1040	pepP	aminopeptidase P	PA14_69000	PA5224	26	Translation, post-translational modification, degradation
PAMr_nr_mas_05_2	G7	32003	4	3	correct	GID245	ptsP	phosphoenolpyruvate-protein phosphotransferase	PA14_04410	PA0337	27	Transport of small molecules
PAMr_nr_mas_05_3	E5	32331	4	ND	correct	GID1065	aruB	succinylarginine dihydrolase	PA14_52660	PA0899	2	Amino acid biosynthesis and metabolism
PAMr_nr_mas_05_3	H5	32578	4	ND	correct	GID6170		putative transcriptional regulator	PA14_27700		25	Transcriptional regulators
PAMr_nr_mas_06_2	A4	33817	4	3	correct	GID5042	glnK	Nitrogen regulatory protein PII	PA14_69810	PA5288	8	Central intermediary metabolism
PAMr_nr_mas_06_2	E4	34095	4	3	correct	GID1367	fabF1	beta-ketoacyl-acyl carrier protein synthase II	PA14_25690	PA2965	13	Fatty acid and phospholipid metabolism
PAMr_nr_mas_06_3	G12	34781	4	3	correct	GID3719	gacA	response regulator GacA	PA14_30650	PA2586	25	Transcriptional regulators
PAMr_nr_mas_07_1	D4	35639	4	3	correct	GID568	kinB	putative two-component sensor	PA14_72390	PA5484	28	Two-component regulatory systems
PAMr_nr_mas_07_1	E2	35711	4	3	correct	GID624	pchI	putative ATP-binding component of ABC transporter	PA14_09320	PA4222	27	Transport of small molecules
PAMr_nr_mas_07_1	G5	35855	4	2	correct	GID3451	wbpL	putative glycosyltransferase L	PA14_23460		7	Cell wall / LPS / capsule
PAMr_nr_mas_07_2	D5	36116	4	1	correct	GID5392		putative major cold shock protein	PA14_05960	PA0456	25	Transcriptional regulators
PAMr_nr_mas_07_2	G7	36275	4	3	correct	GID245	ptsP	phosphoenolpyruvate-protein phosphotransferase	PA14_04410	PA0337	27	Transport of small molecules
PAMr_nr_mas_08_1	B1	37629	4	3	correct	GID2844		probable enoyl-CoA hydratase/isomerase	PA14_54640	PA0745	20	Putative enzymes
PAMr_nr_mas_08_1	E7	37818	4	3	correct	GID1040	pepP	aminopeptidase P	PA14_69000	PA5224	26	Translation, post-translational modification, degradation
PAMr_nr_mas_08_1	G7	37943	4	3	correct	GID3229	rhlR	acylhomoserine lactone dependent transcriptional regulator	PA14_19120	PA3477	25	Transcriptional regulators
PAMr_nr_mas_08_2	F2	38436	4	3	correct	GID1337, GID88	surA, ostA	peptidyl-prolyl cis-trans isomerase, organic solvent tolerance protein OstA precursor	PA14_07760	PA0594	1	Adaptation, protection
PAMr_nr_mas_08_3	E8	38983	4	3	correct	GID1609		putative isovaleryl-CoA dehydrogenase	PA14_38440	PA2015	13	Fatty acid and phospholipid metabolism
PAMr_nr_mas_08_4	B10	39292	4	3	correct	GID3828	lasI	autoinducer synthesis protein LasI	PA14_45940	PA1432	1	Adaptation, protection
PAMr_nr_mas_08_4	C11	39351	4	3	correct	GID247	clpA	ATP-dependent clp protease, ATP-binding subunit ClpA	PA14_30230	PA2620	26	Translation, post-translational modification, degradation
PAMr_nr_mas_09_2	D10	40396	4	3	correct	GID2188		possible threonine aldolase	PA14_52610	PA0902	20	Putative enzymes
PAMr_nr_mas_09_2	E12	40436	4	4	correct	GID1504	lysC	aspartate kinase alpha and beta chain	PA14_52580	PA0904	2	Amino acid biosynthesis and metabolism
PAMr_nr_mas_09_3	G9	41035	4	4	correct	GID1675	prpC	citrate synthase 2	PA14_53950	PA0795	5	Carbon compound catabolism
PAMr_nr_mas_12_4	D7	52889	4	1	correct	GID3011	minD	cell division inhibitor MinD	PA14_22020	PA3244	6	Cell division
PAMr_nr_mas_13_2	F5	54246	4	3	correct	GID2883	fleN	flagellar synthesis regulator FleN	PA14_45640	PA1454	16	Motility & Attachment			DNA identity but no PA01 protein name as on opposite strand of confirmed ORF fhlF
PAMr_nr_mas_13_4	H4	55833	4	2	correct	GID2087		conserved hypothetical protein	PA14_41730	PA1766	14	Hypothetical, unclassified, unknown
PAMr_nr_mas_13_4	H5	55834	4	3	correct	GID913	nusA	N utilization substance protein A	PA14_62770	PA4745	24	Transcription, RNA processing and degradation
PAMr_nr_mas_15_2	H9	42741	4	4	correct	GID113	gacS	sensor/response regulator hybrid	PA14_52260	PA0928	28	Two-component regulatory systems
PAMr_nr_mas_15_3	C8	46240	4	2	correct	GID2803		putative methyl transferase	PA14_61680	PA4664	4	Biosynthesis of cofactors, prosthetic groups and carriers
PAMr_nr_mas_15_3	F7	54630	4	4	correct	GID3719	gacA	response regulator GacA	PA14_30650	PA2586	25	Transcriptional regulators
ExMr_nr_mas_01_2	D5	6114	4	0/1	correct	GID139		probable penicillin amidase	PA14_50980	PA1032	3	Antibiotic resistance and susceptibility
ExMr_nr_mas_01_2	F7	6472	4	0	correct	GID5340		conserved hypothetical protein	PA14_43900	PA1592	14	Hypothetical, unclassified, unknown
PAMr_nr_mas_01_2	E5	23790	3.5	2	correct	GID610	pchH	putative ATP-binding component of ABC transporter	PA14_09300	PA4223	27	Transport of small molecules
PAMr_nr_mas_02_1	G1	25594	3	0	correct	GID3320		hypothetical protein	PA14_18960	PA3488	14	Hypothetical, unclassified, unknown
PAMr_nr_mas_02_1	H3	25662	3	0	correct	GID921	norB	nitric-oxide reductase subunit B	PA14_06830	PA0524	12	Energy metabolism
PAMr_nr_mas_02_1	H8	25708	3	2	correct	GID1569	fha2	conserved hypothetical protein	PA14_42950	PA1665	14	Hypothetical, unclassified, unknown
PAMr_nr_mas_02_4	H5	27116	3	ND	correct	GID3242	pilF	type 4 fimbrial biogenesis protein PilF	PA14_14850	PA3805	16	Motility & Attachment
PAMr_nr_mas_06_1	D10	33516	3	2	correct	GID2244		conserved hypothetical protein	PA14_66120	PA5001	14	Hypothetical, unclassified, unknown
PAMr_nr_mas_06_2	F9	34203	3	3	correct	GID5112	clpS	putative cytoplasmic protease	PA14_30210	PA2621	26	Translation, post-translational modification, degradation
PAMr_nr_mas_06_3	H7	34827	3	1	correct	GID1348		putative acyl-CoA dehydrogenase	PA14_31580	PA2550	13	Fatty acid and phospholipid metabolism
PAMr_nr_mas_07_2	F5	36226	3	2	correct	GID2604	apaH	bis(5'-nucleosyl)-tetraphosphatase	PA14_07700	PA0590	18	Nucleotide biosynthesis and metabolism
PAMr_nr_mas_07_4	C3	37078	3	1	correct	GID7376	nagZ	beta-N-acetyl-D-glucosaminidase	PA14_25195	PA3005	20	Putative enzymes
PAMr_nr_mas_07_4	F2	37268	3	1	correct	GID4056		conserved hypothetical protein	PA14_69010	PA5225	14	Hypothetical, unclassified, unknown
PAMr_nr_mas_08_3	B12	38830	3	3	correct	GID6172		conserved hypothetical protein	PA14_27680		14	Hypothetical, unclassified, unknown
PAMr_nr_mas_08_3	D10	38952	3	1	correct	GID122	fimV	pilus assembly protein	PA14_23830	PA3115	16	Motility & Attachment
PAMr_nr_mas_08_3	G1	39064	3	1	correct	GID2652	prpB	carboxyphosphonoenolpyruvate phosphonomutase	PA14_53940	PA0796	5	Carbon compound catabolism
PAMr_nr_mas_09_2	C10	40356	3	3	correct	GID2819	cysQ	3'(2'),5'-bisphosphate nucleotidase	PA14_68370	PA5175	27	Transport of small molecules
PAMr_nr_mas_10_3	C2	42600	3	3	correct	GID672	gshA	glutamate--cysteine ligase	PA14_68730	PA5203	4	Biosynthesis of cofactors, prosthetic groups and carriers
PAMr_nr_mas_10_3	D3	42695	3	0	correct	GID5136		conserved hypothetical protein	PA14_62660	PA4736	14	Hypothetical, unclassified, unknown
PAMr_nr_mas_11_4	D11	45993	3	3	correct	GID128		putative TonB-dependent receptor	PA14_37490	PA2089	27	Transport of small molecules
PAMr_nr_mas_12_1	B4	46422	3	2	correct	GID446	dnaK	putative heat shock protein	PA14_62970	PA4761	9	Chaperones & heat shock proteins
PAMr_nr_mas_12_1	E4	46697	3	3	correct	GID2284	miaA	delta 2-isopentenylpyrophosphate transferase	PA14_65320	PA4945	26	Translation, post-translational modification, degradation
PAMr_nr_mas_12_1	G4	47013	3	4	correct	GID113		sensor/response regulator hybrid	PA14_52260	PA0928	28	Two-component regulatory systems
PAMr_nr_mas_12_2	G3	47923	3	3	correct	GID3100		conserved hypothetical protein	PA14_48590	PA1216	14	Hypothetical, unclassified, unknown
PAMr_nr_mas_12_2	G5	47948	3	0	correct	GID3381		conserved hypothetical protein	PA14_46840	PA1348	14	Hypothetical, unclassified, unknown
PAMr_nr_mas_12_3	E11	48562	3	2	correct	GID4041		conserved hypothetical protein	PA14_06010	PA0460	14	Hypothetical, unclassified, unknown
PAMr_nr_mas_12_3	H7	52640	3	2	correct	GID2749	galU	UTP-glucose-1-phosphate uridylyltransferase	PA14_38350	PA2023	8	Central intermediary metabolism
PAMr_nr_mas_12_4	C2	52787	3	1	correct	GID2952	vqsR	transcriptional regulator, LuxR family	PA14_30580	PA2591	25	Transcriptional regulators
PAMr_nr_mas_13_2	A2	53876	3	1	ND*	GID791		putative membrane protei	PA14_41710	PA1767	15	Membrane proteins
PAMr_nr_mas_13_2	G6	54303	3	0	correct	GID1759		putative aminotransferase	PA14_31820	PA2531	2	Amino acid biosynthesis and metabolism
PAMr_nr_mas_13_2	H6	54379	3	2	correct	GID5107	flgM	putative negative regulator of flagellin synthesis, FlgM	PA14_20730	PA3351	25	Transcriptional regulators
PAMr_nr_mas_13_3	B10	54565	3	0	correct	GID471		putative auxiliary component of ABC transporter	PA14_16890	PA3670	16	Motility & Attachment
PAMr_nr_mas_15_1	E7	33692	3	2	correct	GID2131		putative tRNA-dihydrouridine synthase	PA14_64180	PA4852	26	Translation, post-translational modification, degradation
PAMr_nr_mas_15_1	G4	35658	3	0/1	correct	GID1950	sltB1	soluble lytic transglycosylase B	PA14_12080	PA4001	7	Cell wall / LPS / capsule
PAMr_nr_mas_15_2	F10	41549	3	2	correct	GID1011	mucD	serine protease MucD precursor	PA14_54390	PA0766	23	Secreted Factors (toxins, enzymes, alginate)
PAMr_nr_mas_15_3	H5	57077	3	0	correct	GID3399		conserved hypothetical protein	PA14_08490	PA0663	14	Hypothetical, unclassified, unknown
ExMr_nr_mas_01_1	C10	22525	3	2/3	correct	GID814		putative transcriptional regulator, LuxR family	PA14_06950	PA0533	25	Transcriptional regulators
ExMr_nr_mas_01_1	D6	22683	3	4	correct	GID505		hypothetical protein	PA14_11900	PA4016	14	Hypothetical, unclassified, unknown
ExMr_nr_mas_01_1	H2	5205	3	3	correct	GID2	pvdD	pyoverdine synthetase D	PA14_33650	PA2399	1	Adaptation, protection
PAMr_nr_mas_11_1	B5	43946	2.5	1	correct	GID4839	rbfA	ribosome-binding factor A	PA14_62740	PA4743	26	Translation, post-translational modification, degradation
PAMr_nr_mas_14_4	C9	25699	2.5	1	correct	GID1771		putative dehydrogenase	PA14_67970	PA5145	20	Putative enzymes
PAMr_nr_mas_01_1	H5	23553	2	1	correct	GID3978		conserved hypothetical protein	PA14_57910	PA4459	14	Hypothetical, unclassified, unknown
PAMr_nr_mas_01_2	E4	23782	2	1	correct	GID6268	ORF_11	O antigen synhesis	PA14_23430		7	Cell wall / LPS / capsule
PAMr_nr_mas_01_4	E1	24904	2	2	correct	GID6176		putative protein associated with synthesis and assembly of refractile inclusion bodies	PA14_27640		14	Hypothetical, unclassified, unknown
PAMr_nr_mas_02_1	C4	25351	2	2	correct	GID5785	cmpX	putative cytoplasmic membrane protein	PA14_41590	PA1775	15	Membrane proteins			DNA identity but no PA01 protein name as on opposite strand of confirmed ORFs crfX and cmpX
PAMr_nr_mas_02_4	A7	26710	2	ND	correct	GID7170		conserved hypothetical protein	Intergenic		Err:520	Err:520			DNA identity but no PA01 protein name as on opposite strand of confirmed ORF epd
PAMr_nr_mas_03_1	C10	27355	2	2	correct	GID2795		conserved hypothetical protein	PA14_49930	PA1116	14	Hypothetical, unclassified, unknown
PAMr_nr_mas_03_2	D3	27887	2	3	correct	GID486	uvrC	excinuclease ABC subunit C	PA14_30660	PA2585	11	DNA replication, recombination, modification and repair
PAMr_nr_mas_06_3	A2	34393	2	2	correct	GID6919	aldH	putative aldehyde dehydrogenase	PA14_70140	PA5312	20	Putative enzymes			DNA identity but no PA01 protein name as on opposite strand of confirmed ORF PA5312 aldH
PAMr_nr_mas_07_3	C9	36532	2	2	correct	GID3497	tolQ	TolQ protein	PA14_51750	PA0969	27	Transport of small molecules
PAMr_nr_mas_07_3	D12	36598	2	0	correct	GID1314		putative major facilitator family transporter	PA14_37250	PA2114	27	Transport of small molecules
PAMr_nr_mas_07_4	G3	37382	2	0	correct	GID6900		Hypothetical protein	PA14_69510		14	Hypothetical, unclassified, unknown
PAMr_nr_mas_08_1	C7	37710	2	2	correct	GID484	typA	GTP-binding protein TypA/BipA	PA14_67560	PA5117	1	Adaptation, protection
PAMr_nr_mas_08_3	C3	38855	2	38750	correct	GID2943	pprB	putative two-component response regulator	PA14_55810	PA4296	28	Two-component regulatory systems
PAMr_nr_mas_09_1	F12	40024	2	2	correct	GID3922		putative transcriptional regulator	PA14_48420	PA1226	25	Transcriptional regulators
PAMr_nr_mas_10_2	C9	42090	2	0	ND	GID2439		putative transcriptional regulator, LysR family	PA14_06400	PA0491	25	Transcriptional regulators
PAMr_nr_mas_10_3	C6	42617	2	2	correct	GID4570		putative Histidine triad (HIT) family protein	PA14_47340	PA1306	20	Putative enzymes
PAMr_nr_mas_10_3	E9	42799	2	1	correct	GID2256	gshB	glutathione synthetase"	PA14_05310	PA0407	4	Biosynthesis of cofactors, prosthetic groups and carriers
PAMr_nr_mas_10_4	C3	43327	2	0	correct	GID3830		putative lipoprotein	PA14_24440	PA3069	13	Fatty acid and phospholipid metabolism
PAMr_nr_mas_10_4	F5	43615	2	2	correct	GID72	mexI	probable RND efflux transporter	PA14_09520	PA4207	27	Transport of small molecules
PAMr_nr_mas_11_3	C6	45262	2	2	correct	GID2319	pqsE	Quinolone signal response protein	PA14_51380	PA1000	21	Quinolone signal response
PAMr_nr_mas_11_4	C8	45885	2	3	correct	GID390		putative acyl-CoA carboxylase alpha chain	PA14_38480	PA2012	5	Carbon compound catabolism
PAMr_nr_mas_13_1	E7	53607	2	1	correct	GID1682	pilU	twitching motility protein PilU	PA14_05190	PA0396	16	Motility & Attachment
PAMr_nr_mas_13_2	D11	54153	2	1	correct	GID2973	tatC	sec-independent protein translocase TatC	PA14_66980	PA5070	19	Protein secretion/export apparatus
PAMr_nr_mas_13_2	F4	54233	2	2	ND	GID5107	flgM	putative negative regulator of flagellin synthesis, FlgM	PA14_20730	PA3351	25	Transcriptional regulators			on secreted PA01 list
PAMr_nr_mas_13_2	F6	54251	2	0	correct	GID5086		putative membrane protein	PA14_28490	PA2754	15	Membrane proteins
PAMr_nr_mas_14_1	G10	56461	2	0	correct	GID130	clpVI	putative ClpA/B-type chaperone	PA14_01100	PA0090	26	Translation, post-translational modification, degradation
PAMr_nr_mas_14_1	H5	56518	2	3	correct	GID4548		putative transcriptional regulator, MarR family	PA14_27230	PA2849	25	Transcriptional regulators
PAMr_nr_mas_14_2	C8	56790	2	0	correct	GID1448	aruC	N-succinylglutamate 5-semialdehyde dehydrogenase	PA14_52720	PA0895	2	Amino acid biosynthesis and metabolism
PAMr_nr_mas_14_4	H9	29200	2	1	correct	GID193	ppsA	phosphoenolpyruvate synthase	PA14_41670	PA1770	8	Central intermediary metabolism
PAMr_nr_mas_15_1	E10	33890	2	0	correct	GID325	acsA	acetyl-coenzyme A synthetase	PA14_52800	PA0887	8	Central intermediary metabolism
PAMr_nr_mas_15_1	F7	34793	2	1	correct	GID3038	ppkA	cAMP-dependent protein kinase	PA14_62260	PA4704	14	Hypothetical, unclassified, unknown
PAMr_nr_mas_15_1	G10	35818	2	0/1	correct	GID49	rcsC	kinase sensor protein	PA14_59780		28	Two-component regulatory systems
PAMr_nr_mas_15_3	E9	53448	2	2	correct	GID227		putative Orn/Arg/Lys decarboxylase	PA14_41020	PA1818	2	Amino acid biosynthesis and metabolism
ExMr_nr_mas_01_1	C3	22339	2	0/1	ND	GID3901		conserved hypothetical protein	PA14_25830	PA2954	14	Hypothetical, unclassified, unknown
ExMr_nr_mas_01_1	D12	22930	2	1	correct	GID791		putative membrain protein	PA14_41710	PA1767	15	Membrane proteins
ExMr_nr_mas_01_2	B1	5691	2	2	correct	GID5122		conserved hypothetical protein	PA14_29710	PA2659	14	Hypothetical, unclassified, unknown
ExMr_nr_mas_01_2	F8	6476	2	0	ND	GID2666		putative transcriptional regulator, LysR family	PA14_19670	PA3433	25	Transcriptional regulators
ExMr_nr_mas_01_2	H6	6762	2	0	correct	GID2793		putative transmembrane component of ABC transporte	PA14_14380	PA3837	27	Transport of small molecules
PAMr_nr_mas_10_2	G4	42318	1.5	2	correct	GID4005		putative transcriptional regulator	PA14_48190	PA1241	25	Transcriptional regulators
PAMr_nr_mas_01_4	A12	24633	1	2	correct	GID846	fleQ	transcriptional regulator FleQ	PA14_50220	PA1097	25	Transcriptional regulators
PAMr_nr_mas_01_4	C3	24724	1	1	correct	GID4228		putative aspartyl protease	PA14_65630	PA4965	20	Putative enzymes
PAMr_nr_mas_01_4	F9	25035	1	0	correct	GID3305		putative short-chain alcohol dehydrogenase	PA14_68040	PA5150	20	Putative enzymes
PAMr_nr_mas_02_1	F9	25565	1	1	correct	GID2487		putative dihydrodipicolinate synthase	PA14_09730	PA4188	2	Amino acid biosynthesis and metabolism
PAMr_nr_mas_02_2	D7	25897	1	1	correct	GID3837		putative membrane-associated protein	PA14_69250	PA5244	15	Membrane proteins
PAMr_nr_mas_02_2	E3	25935	1	1	ND	GID5230		hypothetical protein	PA14_32490	PA2485	14	Hypothetical, unclassified, unknown
PAMr_nr_mas_02_3	E1	26394	1	2	correct	GID3446		conserved hypothetical protein	PA14_61980	PA4685	14	Hypothetical, unclassified, unknown
PAMr_nr_mas_02_3	G3	26553	1	3	correct	GID638		acyl-CoA carboxyltransferase beta chain	PA14_38460	PA2014	5	Carbon compound catabolism
PAMr_nr_mas_02_3	H1	26627	1	1	correct	GID2183		putative transcriptional regulator, AraC family	PA14_38040	PA2047	25	Transcriptional regulators
PAMr_nr_mas_02_4	E2	26873	1	3	correct	GID3242	pilF	typeIV pilus	PA14_14850	PA3805	16	Motility & Attachment
PAMr_nr_mas_03_2	D10	27934	1	2	correct	GID3248		putative periplasmic binding protein	PA14_21840	PA3261	15	Membrane proteins
PAMr_nr_mas_04_1	E2	29937	1	2	correct	GID4915		conserved hypothetical protein	PA14_39730	PA1917	14	Hypothetical, unclassified, unknown
PAMr_nr_mas_05_1	B12	31210	1	2	correct	GID3463		putative nucleotidyltransferase	PA14_07790	PA0597	7	Cell wall / LPS / capsule
PAMr_nr_mas_05_1	H10	31610	1	2	correct	GID314	pnp	polyribonucleotide nucleotidyltransferase	PA14_62710	PA4740	24	Transcription, RNA processing and degradation
PAMr_nr_mas_05_2	A3	31640	1	3	correct	GID134	kdpD	two-component sensor KdpD	PA14_43350	PA1636	28	Two-component regulatory systems
PAMr_nr_mas_05_3	F3	32400	1	ND	correct	GID4733		putative C4-type zinc finger protein, DksA/TraR family	PA14_73020	PA5536	28	Two-component regulatory systems
PAMr_nr_mas_06_1	F7	33623	1	4	ND	GID7075		Hypothetical protein	PA14_03370		14	Hypothetical, unclassified, unknown
PAMr_nr_mas_06_1	H3	33742	1	1	correct	GID5308		conserved hypothetical protein	PA14_41610	PA1774	14	Hypothetical, unclassified, unknown
PAMr_nr_mas_07_2	B6	35993	1	1	correct	GID2131		putative tRNA-dihydrouridine synthase	PA14_64180	PA4852	26	Translation, post-translational modification, degradation
PAMr_nr_mas_08_2	E5	38399	1	2	correct	GID1532		hypothetical protein	PA14_40010	PA1896	14	Hypothetical, unclassified, unknown
PAMr_nr_mas_12_3	H6	52637	1	1	correct	GID327		putative GGDEF domain/EAL domain protein	PA14_56790	PA4367	28	Two-component regulatory systems
PAMr_nr_mas_12_4	A4	52692	1	1	correct	GID3659	vfr	cyclic AMP receptor-like protein	PA14_08370	PA0652	25	Transcriptional regulators
PAMr_nr_mas_13_2	D12	54161	1	1	correct	GID23	pvdJ	PvdJ	PA14_33630	PA2400	1	Adaptation, protection
PAMr_nr_mas_13_2	F12	54272	1	1	correct	GID5332		conserved hypothetical protein	PA14_57820	PA4451	14	Hypothetical, unclassified, unknown
PAMr_nr_mas_01_3	B11	24118	0	2	correct	GID2024	aruG	arginine/ornithine succinyltransferase AII subunit	PA14_52690	PA0897	2	Amino acid biosynthesis and metabolism
PAMr_nr_mas_01_4	A9	24619	0	1	correct	GID604		putative ABC transporter, ATP-binding protein	PA14_60800	PA4595	27	Transport of small molecules
PAMr_nr_mas_01_4	C1	24718	0	2	correct	GID1062	sdaA	L-serine dehydratase	PA14_33030	PA2443	2	Amino acid biosynthesis and metabolism
PAMr_nr_mas_01_4	E4	24922	0	1	correct	GID4186		putative transcriptional regulator	PA14_02750	PA0225	25	Transcriptional regulators
PAMr_nr_mas_01_4	E7	24932	0	1	correct	GID2421		putative glutaminase	PA14_43320	PA1638	2	Amino acid biosynthesis and metabolism
PAMr_nr_mas_01_4	F7	25019	0	0/1	ND	GID267	plcN	non-hemolytic phospholipase C precursor	PA14_21110	PA3319	23	Secreted Factors (toxins, enzymes, alginate)			on secreted PA01 list
PAMr_nr_mas_01_4	F12	25054	0	1	correct	GID797	ccoN	cytochrome c oxidase subunit (cbb3-type)	PA14_10500	PA4133	12	Energy metabolism
PAMr_nr_mas_01_4	G1	25062	0	1	ND	GID3507		conserved hypothetical protein	PA14_69700	PA5279	14	Hypothetical, unclassified, unknown
PAMr_nr_mas_02_1	F12	25593	0	1	ND	GID4498	xcpT	general secretion pathway protein G	PA14_24020	PA3101	19	Protein secretion/export apparatus
PAMr_nr_mas_02_1	H4	25663	0	1	ND	GID530		putative permease	PA14_57100	PA4393	27	Transport of small molecules
PAMr_nr_mas_02_2	A1	25721	0	1	correct	GID1424		putative cysteine sulfinate desulfinase	PA14_16930	PA3667	2	Amino acid biosynthesis and metabolism
PAMr_nr_mas_02_2	C6	25847	0	1	correct	GID125		DNA topoisomerase I	PA14_25110	PA3011	11	DNA replication, recombination, modification and repair
PAMr_nr_mas_02_2	D12	25928	0	1	correct	GID1948		putative permease of ABC transporter	PA14_41150	PA1808	27	Transport of small molecules
PAMr_nr_mas_02_3	A8	26123	0	1	correct	GID4692		putative integral membrane protein	PA14_08500	PA0664	15	Membrane proteins
PAMr_nr_mas_03_1	A3	27145	0	2	correct	GID4324		conserved hypothetical protein	PA14_47350	PA1305	14	Hypothetical, unclassified, unknown
PAMr_nr_mas_03_2	C10	27872	0	2	correct	GID1674		putative acyl-CoA dehydrogenase	PA14_43420	PA1631	13	Fatty acid and phospholipid metabolism
PAMr_nr_mas_03_3	H2	28606	0	2	correct	GID4047	folE1	GTP cyclohydrolase I precursor	PA14_19630	PA3438	4	Biosynthesis of cofactors, prosthetic groups and carriers
PAMr_nr_mas_03_4	B4	28742	0	2	correct	GID1937		putative phosphotransferase	PA14_07780	PA0596	20	Putative enzymes
PAMr_nr_mas_03_4	H3	29076	0	1	correct	GID1160	pmbA	PmbA protein	PA14_58050	PA4472	26	Translation, post-translational modification, degradation
PAMr_nr_mas_04_2	G4	29905	0	2	correct	GID1877		putative ABC transporter, permease protein	PA14_41140	PA1809	27	Transport of small molecules
PAMr_nr_mas_04_3	D3	30196	0	1	correct	GID1477		putative ATP-dependent RNA helicase RhlB	PA14_14040	PA3861	24	Transcription, RNA processing and degradation
PAMr_nr_mas_04_3	H1	30412	0	2	correct	GID1340		putative cytochrome b	PA14_57560	PA4430	12	Energy metabolism
PAMr_nr_mas_04_4	A4	30496	0	2	correct	GID5087		DNA binding-protein	PA14_20290	PA3385	25	Transcriptional regulators
PAMr_nr_mas_05_1	B1	31109	0	1	correct	GID3492		hypothetical protein	PA14_50630	PA1064	14	Hypothetical, unclassified, unknown
PAMr_nr_mas_05_1	F1	31424	0	2	correct	GID879	aruD	succinylglutamate 5-semialdehyde dehydrogenase	PA14_52670	PA0898	2	Amino acid biosynthesis and metabolism
PAMr_nr_mas_05_1	G3	31480	0	1	correct	GID5324		putative DNA binding protein	PA14_59060		14	Hypothetical, unclassified, unknown
PAMr_nr_mas_06_1	C5	33387	0	4	correct	GID1983		putative RND efflux membrane fusion protein precursor	PA14_01960	PA0157	27	Transport of small molecules
PAMr_nr_mas_06_1	F3	33597	0	2	correct	GID1326	bkdA1	2-oxoisovalerate dehydrogenase (alpha subunit)	PA14_35530	PA2247	2	Amino acid biosynthesis and metabolism
PAMr_nr_mas_06_3	E10	34676	0	1	correct	GID6754		conserved hypothetical protein	PA14_63180		14	Hypothetical, unclassified, unknown			DNA identity but no PA01 protein name downstream of PA4779
PAMr_nr_mas_06_3	F6	34708	0	3	correct	GID4474		conserved hypothetical protein	PA14_11910	PA4015	14	Hypothetical, unclassified, unknown
PAMr_nr_mas_06_4	B9	35005	0	1	correct	GID2150	algP	alginate regulatory protein AlgP	PA14_69370	PA5253	25	Transcriptional regulators
PAMr_nr_mas_08_2	F9	38489	0	1	correct	GID1457	iscS	cysteine desulfurase	PA14_14730	PA3814	2	Amino acid biosynthesis and metabolism
PAMr_nr_mas_09_2	A8	40221	0	1	correct	GID2507		putative dTDP-4-rhamnose reductase-related protein	PA14_11250	PA4069	7	Cell wall / LPS / capsule
PAMr_nr_mas_09_2	C7	40342	0	1	correct	GID2	pvdD	pyoverdine synthetase D	PA14_33650	PA2399	1	Adaptation, protection
PAMr_nr_mas_09_2	F7	40460	0	2	correct	GID410		putative binding protein component of ABC transporter	PA14_41130	PA1810	27	Transport of small molecules
PAMr_nr_mas_09_4	F7	41424	0	1	correct	GID5021	csaA	putative chaperone protein	PA14_22570	PA3221	9	Chaperones & heat shock proteins
PAMr_nr_mas_10_1	B4	41602	0	3	correct	GID4249	xcpZ	general secretion pathway protein M	PA14_24100	PA3095	19	Protein secretion/export apparatus
PAMr_nr_mas_10_3	A5	42489	0	1	correct	GID696	glpD	glycerol-3-phosphate dehydrogenase	PA14_17930	PA3584	12	Energy metabolism
PAMr_nr_mas_11_1	H12	44489	0	1	correct	GID2738		putative 3-hydroxyisobutyrate dehydrogenase	PA14_44120	PA1576	13	Fatty acid and phospholipid metabolism
PAMr_nr_mas_11_2	H3	45024	0	0/1	ND	GID967	sth	soluble pyridine nucleotide transhydrogenase	PA14_25390	PA2991	18	Nucleotide biosynthesis and metabolism
PAMr_nr_mas_11_3	F2	45399	0	1	correct	GID4844	atpI	ATP synthase protein I	PA14_73320	PA5561	12	Energy metabolism
PAMr_nr_mas_12_1	D12	46670	0	1	correct	GID4359	secB	secretion protein SecB	PA14_67720	PA5128	19	Protein secretion/export apparatus
PAMr_nr_mas_13_4	D12	55583	0	2	correct	GID4356		putative outer membrane protein OmpH,	PA14_17170	PA3647	7	Cell wall / LPS / capsule
PAMr_nr_mas_14_1	F9	56391	0	1	correct	GID1114		putative metallopeptidase	PA14_08540	PA0667	7	Cell wall / LPS / capsule
PAMr_nr_mas_15_1	F3	34523	0	1	correct	GID2411		putative ABC transporter, ATP-binding protein	PA14_27770	PA2812	27	Transport of small molecules
*another allele (mutantID #38780) with the same phenotype was sequenced
180 mutants
