# Supplementary material for: Genome-Wide Identification of Pseudomonas aeruginosa Virulence-Related Genes Using a Caenorhabditis elegans Infection Model
Source: PLoS Pathog. 2012 Jul 26;8(7):e1002813. doi: 10.1371/journal.ppat.1002813 (PMC3406104; doi:10.1371/journal.ppat.1002813)
Supplement: Table S5 — Mutants in 58 genes tested in the tertiary screen for attenuation of virulence. (XLSX) [file ppat.1002813.s018.xlsx]

## Sheet: Sheet1
LocusName	PA01 Homolog	Gene Name	Tertiary re-test comments	PO_PlatePosition96 well		LB mutant/PA14 slope ratio	SD	M63 mutant/PA14 slope ration	SD	Mutant ID	Secondary SK P0 score	Secondary SK progeny score	Sequence	GeneID	Gene Name	Gene Description	LocusName	PA01 Homolog
PA14_12030	PA4005			PAMr_nr_mas_01_1 F9		0.552557	0.0796206	0.687107	0.368256	23465	4	2	correct	GID4961		conserved hypothetical protein	PA14_12030	PA4005
PA14_23430		ORF_11		PAMr_nr_mas_01_2 E4		0.890466	0.452859	0.995039	0.105178	23782	2	1	correct	GID6268	ORF_11	O antigen synhesis	PA14_23430
PA14_09300	PA4223	pchH		PAMr_nr_mas_01_2 E5	growth curve CFU WT	0.75048	0.0623009	0.572463	0.0682176	23790	3.5	2	correct	GID610	pchH	putative ATP-binding component of ABC transporter	PA14_09300	PA4223
PA14_52690	PA0897	aruG		PAMr_nr_mas_01_3 B11		ND		ND		24118	0	2	correct	GID2024	aruG	arginine/ornithine succinyltransferase AII subunit	PA14_52690	PA0897
PA14_29720	PA2658		growth	PAMr_nr_mas_01_4 G9		0.339927	0.361056	0.519568	0.327087	25092	4	3	correct	GID5131		putative lipoprotein	PA14_29720	PA2658
PA14_06830	PA0524	norB	original allele not clearly attenuated	PAMr_nr_mas_02_1 H3		0.78047	0.346072	0.800571	0.13307	25662	3	0	correct	GID921	norB	nitric-oxide reductase subunit B	PA14_06830	PA0524
PA14_42950	PA1665	fha2		PAMr_nr_mas_02_1 H8		0.702595	0.192904	1.08599	0.140889	25708	3	2	correct	GID1569	fha2	conserved hypothetical protein	PA14_42950	PA1665
PA14_14850	PA3805	pilF		PAMr_nr_mas_02_4 H5		0.758193	0.207482	0.96191	0.0721118	27116	3	ND	correct	GID3242	pilF	type 4 fimbrial biogenesis protein PilF	PA14_14850	PA3805
PA14_69000	PA5224	pepP		PAMr_nr_mas_05_1 A10		0.973232	0.065747	0.745814	0.26785	31097	4	3	correct	GID1040	pepP	aminopeptidase P	PA14_69000	PA5224
PA14_52670	PA0898	aruD		PAMr_nr_mas_05_1 F1		ND		ND		31424	0	2	correct	GID879	aruD	succinylglutamate 5-semialdehyde dehydrogenase	PA14_52670	PA0898
PA14_43350	PA1636	kdpD		PAMr_nr_mas_05_2 A3		ND		ND		31640	1	3	correct	GID134	kdpD	two-component sensor KdpD	PA14_43350	PA1636
PA14_52660	PA0899	aruB		PAMr_nr_mas_05_3 E5		0.897116	0.0157724	0.948637	0.190905	32331	4	ND	correct	GID1065	aruB	succinylarginine dihydrolase	PA14_52660	PA0899
PA14_27700				PAMr_nr_mas_05_3 H5	growth curve CFU WT	0.921263	0.0496287	0.866878	0.0667525	32578	4	ND	correct	GID6170		putative transcriptional regulator	PA14_27700
PA14_35530	PA2247	bkdA1	original allele not clearly attenuated	PAMr_nr_mas_06_1 F3						33597	0	2	correct	GID1326	bkdA1	2-oxoisovalerate dehydrogenase (alpha subunit)	PA14_35530	PA2247
PA14_69810	PA5288	glnK		PAMr_nr_mas_06_2 A4		0.93651	0.220315	0.671019	0.284031	33817	4	3	correct	GID5042	glnK	Nitrogen regulatory protein PII	PA14_69810	PA5288
PA14_25690	PA2965	fabF1		PAMr_nr_mas_06_2 E4		1.00105	0.201125	0.86316	0.200411	34095	4	3	correct	GID1367	fabF1	beta-ketoacyl-acyl carrier protein synthase II	PA14_25690	PA2965
PA14_30210	PA2621	clpS	did not repeat w/ multiple alleles	PAMr_nr_mas_06_2 F9		1.57879	0.360887	1.54665	0.409719	34203	3	3	correct	GID5112	clpS	putative cytoplasmic protease	PA14_30210	PA2621
PA14_30650	PA2586	gacA		PAMr_nr_mas_06_3 G12		0.728402	0.157951	0.675886	0.118955	34781	4	3	correct	GID3719	gacA	response regulator GacA	PA14_30650	PA2586
PA14_31580	PA2550			PAMr_nr_mas_06_3 H7	growth curve CFU WT	0.894239	0.098824	1.24932	0.280305	34827	3	1	correct	GID1348		putative acyl-CoA dehydrogenase	PA14_31580	PA2550
PA14_72390	PA5484	kinB		PAMr_nr_mas_07_1 D4		0.701551	0.1483	0.687914	0.174266	35639	4	3	correct	GID568		putative two-component sensor	PA14_72390	PA5484
PA14_09320	PA4222	pchI		PAMr_nr_mas_07_1 E2	growth curve CFU WT	0.857671	0.134804	0.572271	0.0823672	35711	4	3	correct	GID624	pchI	putative ATP-binding component of ABC transporter	PA14_09320	PA4222
PA14_23460		wbpL		PAMr_nr_mas_07_1 G5		1.17691	0.143563	0.85384	0.0446383	35855	4	2	correct	GID3451	wbpL	putative glycosyltransferase L	PA14_23460
PA14_05960	PA0456			PAMr_nr_mas_07_2 D5	growth curve CFU WT	0.708032	0.151473	0.872328	0.0835821	36116	4	1	correct	GID5392		putative major cold shock protein	PA14_05960	PA0456
PA14_04410	PA0337	ptsP		PAMr_nr_mas_07_2 G7		0.903848	0.1954	1.01065	0.175864	36275	4	3	correct	GID245	ptsP	phosphoenolpyruvate-protein phosphotransferase	PA14_04410	PA0337
PA14_54640	PA0745			PAMr_nr_mas_08_1 B1	growth curve CFU WT	0.811008	0.111412	0.558158	0.274988	37629	4	3	correct	GID2844		probable enoyl-CoA hydratase/isomerase	PA14_54640	PA0745
PA14_19120	PA3477	rhlR		PAMr_nr_mas_08_1 G7		0.860002	0.0437487	0.943896	0.104541	37943	4	3	correct	GID3229	rhlR	acylhomoserine lactone dependent transcriptional regulator	PA14_19120	PA3477
PA14_07760	PA0594	surA, ostA	annotation issues	PAMr_nr_mas_08_2 F2		0.676058	0.279032	0.833832	0.156544	38436	4	3	correct	GID1337, GID88	surA, ostA	peptidyl-prolyl cis-trans isomerase, organic solvent tolerance protein OstA precursor	PA14_07760	PA0594
PA14_55810	PA4296		original allele not clearly attenuated	PAMr_nr_mas_08_3 C3						38855	2	2/3	correct	GID2943		putative two-component response regulator	PA14_55810	PA4296
PA14_38440	PA2015			PAMr_nr_mas_08_3 E8		1.00218	single test	0.905645	single test	38983	4	3	correct	GID1609		putative isovaleryl-CoA dehydrogenase	PA14_38440	PA2015
PA14_53940	PA0796	prpB		PAMr_nr_mas_08_3 G1		ND		ND		39064	3	1	correct	GID2652	prpB	carboxyphosphonoenolpyruvate phosphonomutase	PA14_53940	PA0796
PA14_45940	PA1432	lasI		PAMr_nr_mas_08_4 B10		1.00448	0.181749	0.959321	0.275954	39292	4	3	correct	GID3828	lasI	autoinducer synthesis protein LasI	PA14_45940	PA1432
PA14_30230	PA2620	clpA		PAMr_nr_mas_08_4 C11	growth curve CFU WT	0.961236	0.269563	1.19003	0.270724	39351	4	3	correct	GID247	clpA	ATP-dependent clp protease, ATP-binding subunit ClpA	PA14_30230	PA2620
PA14_52610	PA0902		did not repeat w/ multiple alleles	PAMr_nr_mas_09_2 D10		1.14687	0.29695	0.88302	0.232656	40396	4	3	correct	GID2188		possible threonine aldolase	PA14_52610	PA0902
PA14_52580	PA0904	lysC		PAMr_nr_mas_09_2 E12		1.20821	0.325745	0.799954	0.2288	40436	4	4	correct	GID1504	lysC	aspartate kinase alpha and beta chain	PA14_52580	PA0904
PA14_53950	PA0795	prpC		PAMr_nr_mas_09_3 G9		1.25929	0.296755	0.883495	0.513501	41035	4	4	correct	GID1675	prpC	citrate synthase 2	PA14_53950	PA0795
PA14_68730	PA5203	gshA		PAMr_nr_mas_10_3 C2		0.842143	0.218309	0.730115	0.281091	42600	2	3	correct	GID672	gshA	glutamate--cysteine ligase	PA14_68730	PA5203
PA14_05310	PA0407	gshB		PAMr_nr_mas_10_3 E9		0.77747		0.623089		42799	2	1	correct	GID2256	gshB	glutathione synthetase"	PA14_05310	PA0407
PA14_51380	PA1000	pqsE		PAMr_nr_mas_11_3 C6		0.985688		0.94419		45262	2	2	correct	GID2319	pqsE	Quinolone signal response protein	PA14_51380	PA1000
PA14_37490	PA2089		did not repeat w/ multiple alleles	PAMr_nr_mas_11_4 D11		1.69391		1.46865		45993	3	3	correct	GID128		putative TonB-dependent receptor	PA14_37490	PA2089
PA14_48590	PA1216			PAMr_nr_mas_12_2 G3	growth curve CFU WT	0.84072		0.899847		47923	3	3	correct	GID3100		conserved hypothetical protein	PA14_48590	PA1216
PA14_08370	PA0652	vfr		PAMr_nr_mas_12_4 A4		0.935826	single test	0.954128	single test	52692	1	1	correct	GID3659	vfr	cyclic AMP receptor-like protein	PA14_08370	PA0652
PA14_30580	PA2591	vqsR		PAMr_nr_mas_12_4 C2	growth curve CFU WT	0.872576	single test	0.923547	single test	52787	3	1	correct	GID2952	vqsR	putative transcriptional regulator, LuxR family	PA14_30580	PA2591
PA14_22020	PA3244	minD		PAMr_nr_mas_12_4 D7		1.36611	0.564252	1.187	0.346411	52889	4	1	correct	GID3011	minD	cell division inhibitor MinD	PA14_22020	PA3244
PA14_41710	PA1767			PAMr_nr_mas_13_2 A2		ND		ND		53876	3	1	ND*	GID791		putative membrane protei	PA14_41710	PA1767
PA14_45640	PA1454	fleN	growth-cells lyse in O/N culture	PAMr_nr_mas_13_2 F5		0.696618	0.0581665	0.469278	0	54246	4	3	correct	GID2883	fleN	flagellar synthesis regulator FleN	PA14_45640	PA1454
PA14_41730	PA1766			PAMr_nr_mas_13_4 H4		1.18012	0.469926	0.889384	0.330957	55833	4	2	correct	GID2087		conserved hypothetical protein	PA14_41730	PA1766
PA14_62770	PA4745	nusA	growth-2 colony phenotype on plate	PAMr_nr_mas_13_4 H5		0.628689	0.0209899	0.636153	0.1734	55834	4	3	correct	GID913	nusA	N utilization substance protein A	PA14_62770	PA4745
PA14_52720	PA0895	aruC		PAMr_nr_mas_14_2 C8		ND		ND		56790	2	0	correct	GID1448	aruC	N-succinylglutamate 5-semialdehyde dehydrogenase	PA14_52720	PA0895
PA14_59780		rcsC	original allele not clearly attenuated	PAMr_nr_mas_15_1 G10						35818	2	0/1	correct	GID49	rcsC	kinase sensor protein	PA14_59780
PA14_12080	PA4001	sltB1	did not repeat w/ multiple alleles	PAMr_nr_mas_15_1 G4		0.659549	0.591891	1.1849	0.43269	35658	3	0/1	correct	GID1950	sltB1	soluble lytic transglycosylase B	PA14_12080	PA4001
PA14_52260	PA0928	gacS		PAMr_nr_mas_15_2 H9		1.83999	0.384506	1.39882	0.346762	42741	4	4	correct	GID113	gacS	sensor/response regulator hybrid	PA14_52260	PA0928
PA14_61680	PA4664	hemK		PAMr_nr_mas_15_3 C8		0.578903	0.212153	0.926927	0.452648	46240	4	2	correct	GID2803	hemK	putative methyl transferase	PA14_61680	PA4664
PA14_06950	PA0533		did not repeat w/ multiple alleles	ExMr_nr_mas_01_1 C10		0.85342	0.512911	1.19758	0.226061	22525	3	2/3	correct	GID814		putative transcriptional regulator, LuxR family	PA14_06950	PA0533
PA14_11900	PA4016		did not repeat with multiple alleles	ExMr_nr_mas_01_1 D6		1.00369	0.465738	1.2708	0.318582	22683	3	4	correct	GID505		hypothetical protein	PA14_11900	PA4016
PA14_33650	PA2399	pvdD	did not repeat w/ multiple alleles	ExMr_nr_mas_01_1 H2		ND		ND		5205	3	3	correct	GID2	pvdD	pyoverdine synthetase D	PA14_33650	PA2399
PA14_29710	PA2659		did not repeat w/ multiple alleles, upstream of growth defective 1.4 G9 #25092	ExMr_nr_mas_01_2 B1		ND		ND		5691	2	2	correct	GID5122		conserved hypothetical protein	PA14_29710	PA2659
PA14_43900	PA1592			ExMr_nr_mas_01_2 F7		0.866389	0.355244	1.04121	0.283281	6472	4	0	correct	GID5340		conserved hypothetical protein	PA14_43900	PA1592
PA14_50980	PA1032		did not repeat w/ multiple alleles	ExMr_nr_mas_01_2D5		0.584487	0.277005	0.9692	0.361206	6114	4	0/1	correct	GID139		probable penicillin amidase	PA14_50980	PA1032
		LasR				1.00234	0.0836508	0.934073	0.218027
		pilA				0.897726	0.160004	0.627333	0.206322		Secondary SK P0 Score Categories
											Strongly attenuated mutants are > 3.5
			*another allele (mutantID #38780) with the same phenotype was sequenced								Moderately attenuated mutants are >= 2.0
											Weakly attenuated mutants are < 2.0
