# Supplementary material for: Genome-Wide Identification of Pseudomonas aeruginosa Virulence-Related Genes Using a Caenorhabditis elegans Infection Model
Source: PLoS Pathog. 2012 Jul 26;8(7):e1002813. doi: 10.1371/journal.ppat.1002813 (PMC3406104; doi:10.1371/journal.ppat.1002813)
Supplement: Table S6 — 41 virulence-attenuated genes shown in Figure 2 . (XLSX) [file ppat.1002813.s019.xlsx]

## Sheet: Sheet1
PA14_Locus	PAO1 Locus	mutant	Plate	Well	Mutant ID	Sequence	GID	gene Name		PA14_Locus	PAO1 Locus	mutant	LT50 mutant/WT	STEM	Functional Class	Functional Class Short Name
PA14_30650	PA2586	gacA	PAMr_nr_mas_06_3	G12	34781	correct	GID3719	gacA	response regulator GacA	PA14_30650	PA2586	gacA	2.11743	0	25	Transcriptional regulators
PA14_08370	PA0652	vfr	PAMr_nr_mas_12_4	A4	52692	correct	GID3659	vfr	cyclic AMP receptor-like protein	PA14_08370	PA0652	vfr	1.80469	0	25	Transcriptional regulators
PA14_09300	PA4223	pchH	PAMr_nr_mas_01_2	E5	23790	correct	GID610	pchH	putative ATP-binding component of ABC transporter	PA14_09300	PA4223	pchH	1.78	0.1	27	Transport of small molecules
PA14_12030	PA4005	PA4005	PAMr_nr_mas_01_1	F9	23465	correct	GID4961		conserved hypothetical protein	PA14_12030	PA4005	PA4005	1.75741	0.331336	14	Hypothetical, unclassified, unknown
PA14_27700		PA14_27700	PAMr_nr_mas_05_3	H5	32578	correct	GID6170		putative transcriptional regulator	PA14_27700		PA14_27700	1.75559	0.102705	25	Transcriptional regulators
PA14_69000	PA5224	pepP	PAMr_nr_mas_08_1	E7	37818	correct	GID1040	pepP	aminopeptidase P	PA14_69000	PA5224	pepP	1.75286	0.146012	26	Translation, post-translational modification, degradation
PA14_61680	PA4664	PA4664	PAMr_nr_mas_15_3	C8	46240	correct	GID2803		putative methyl transferase	PA14_61680	PA4664	PA4664	1.73	0.09	4	Biosynthesis of cofactors, prosthetic groups and carriers
PA14_52580	PA0904	lysC	PAMr_nr_mas_09_2	E12	40436	correct	GID1504	lysC	aspartate kinase alpha and beta chain	PA14_52580	PA0904	lysC	1.72349	0.0746542	2	Amino acid biosynthesis and metabolism
PA14_30580	PA2591	vqsR	PAMr_nr_mas_12_4	C2	52787	correct	GID2952	vqsR	transcriptional regulator, LuxR family	PA14_30580	PA2591	vqsR	1.7	0.09	25	Transcriptional regulators
PA14_72390	PA5484	kinB	PAMr_nr_mas_07_1	D4	35639	correct	GID568	kinB	putative two-component sensor	PA14_72390	PA5484	kinB	1.68	0.12	28	Two-component regulatory systems
PA14_04410	PA0337	ptsP	PAMr_nr_mas_07_2	G7	36275	correct	GID245	ptsP	phosphoenolpyruvate-protein phosphotransferase	PA14_04410	PA0337	ptsP	1.652	0	27	Transport of small molecules
PA14_54640	PA0745	PA0745	PAMr_nr_mas_08_1	B1	37629	correct	GID2844		probable enoyl-CoA hydratase/isomerase	PA14_54640	PA0745	PA0745	1.61283	0.0583736	20	Putative enzymes
PA14_19120	PA3477	rhlR	PAMr_nr_mas_08_1	G7	37943	correct	GID3229	rhlR	acylhomoserine lactone dependent transcriptional regulator	PA14_19120	PA3477	rhlR	1.61	0.1	25	Transcriptional regulators
PA14_31580	PA2550	PA2550	PAMr_nr_mas_06_3	H7	34827	correct	GID1348		putative acyl-CoA dehydrogenase	PA14_31580	PA2550	PA2550	1.60928	0.0575729	13	Fatty acid and phospholipid metabolism
PA14_22020	PA3244	minD	PAMr_nr_mas_12_4	D7	52889	correct	GID3011	minD	cell division inhibitor MinD	PA14_22020	PA3244	minD	1.6	0.35	6	Cell division
PA14_43900	PA1592	PA1592	ExMr_nr_mas_01_2	F7	6472	correct	GID5340		conserved hypothetical protein	PA14_43900	PA1592	PA1592	1.54	0.22	14	Hypothetical, unclassified, unknown
PA14_69810	PA5288	glnK	PAMr_nr_mas_06_2	A4	33817	correct	GID5042	glnK	Nitrogen regulatory protein PII	PA14_69810	PA5288	glnK	1.53	0.41	8	Central intermediary metabolism
PA14_52670	PA0898	aruD	PAMr_nr_mas_05_1	F1	31424	correct	GID879	aruD	succinylglutamate 5-semialdehyde dehydrogenase	PA14_52670	PA0898	aruD	1.53	0.1	2	Amino acid biosynthesis and metabolism
PA14_68730	PA5203	gshA	PAMr_nr_mas_10_3	C2	42600	correct	GID672	gshA	glutamate--cysteine ligase	PA14_68730	PA5203	gshA	1.50264	0.16395	4	Biosynthesis of cofactors, prosthetic groups and carriers
PA14_38440	PA2015	PA2015	PAMr_nr_mas_08_3	E8	38983	correct	GID1609		putative isovaleryl-CoA dehydrogenase	PA14_38440	PA2015	PA2015	1.48467	0.102283	13	Fatty acid and phospholipid metabolism
PA14_05960	PA0456	cspB	PAMr_nr_mas_07_2	D5	36116	correct	GID5392	cspB	putative major cold shock protein	PA14_05960	PA0456	cspB	1.47754	0.0493053	25	Transcriptional regulators
PA14_53950	PA0795	prpC	PAMr_nr_mas_09_3	G9	41035	correct	GID1675	prpC	citrate synthase 2	PA14_53950	PA0795	prpC	1.45163	0.0352839	5	Carbon compound catabolism
PA14_52260	PA0928	gacS	PAMr_nr_mas_15_2	H9	42741	correct	GID113	gacS	sensor/response regulator hybrid	PA14_52260	PA0928	gacS	1.45	0.29	28	Two-component regulatory systems
PA14_45940	PA1432	lasI	PAMr_nr_mas_08_4	B10	39292	correct	GID3828	lasI	autoinducer synthesis protein LasI	PA14_45940	PA1432	lasI	1.43976	0.0483924	1	Adaptation, protection
PA14_09320	PA4222	pchI	PAMr_nr_mas_07_1	E2	35711	correct	GID624	pchI	putative ATP-binding component of ABC transporter	PA14_09320	PA4222	pchI	1.43766	0.0805679	27	Transport of small molecules
PA14_52690	PA0897	aruG	PAMr_nr_mas_01_3	B11	24118	correct	GID2024	aruG	arginine/ornithine succinyltransferase AII subunit	PA14_52690	PA0897	aruG	1.43	0.14	2	Amino acid biosynthesis and metabolism
PA14_25690	PA2965	fabF1	PAMr_nr_mas_06_2	E4	34095	correct	GID1367	fabF1	beta-ketoacyl-acyl carrier protein synthase II	PA14_25690	PA2965	fabF1	1.42735	0.0510893	13	Fatty acid and phospholipid metabolism
PA14_30230	PA2620	clpA	PAMr_nr_mas_08_4	C11	39351	correct	GID247	clpA	ATP-dependent clp protease, ATP-binding subunit ClpA	PA14_30230	PA2620	clpA	1.40977	0.0640051	26	Translation, post-translational modification, degradation
PA14_52660	PA0899	aruB	PAMr_nr_mas_05_3	E5	32331	correct	GID1065	aruB	succinylarginine dihydrolase	PA14_52660	PA0899	aruB	1.39	0.09	2	Amino acid biosynthesis and metabolism
PA14_41730	PA1766	PA1766	PAMr_nr_mas_13_4	H4	55833	correct	GID2087		conserved hypothetical protein	PA14_41730	PA1766	PA1766	1.38318	0.0139415	14	Hypothetical, unclassified, unknown
PA14_48590	PA1216	PA1216	PAMr_nr_mas_12_2	G3	47923	correct	GID3100		conserved hypothetical protein	PA14_48590	PA1216	PA1216	1.37548	0.102679	14	Hypothetical, unclassified, unknown
PA14_51380	PA1000	pqsE	PAMr_nr_mas_11_3	C6	45262	correct	GID2319	pqsE	Quinolone signal response protein	PA14_51380	PA1000	pqsE	1.35929	0.0273816	21	Quinolone signal response
PA14_43350	PA1636	kdpD	PAMr_nr_mas_05_2	A3	31640	correct	GID134	kdpD	two-component sensor KdpD	PA14_43350	PA1636	kdpD	1.35	0.01	28	Two-component regulatory systems
PA14_41710	PA1767	PA1767	PAMr_nr_mas_13_2	A2	53876	ND*	GID791		putative membrane protein	PA14_41710	PA1767	PA1767	1.34202	0.0810151	15	Membrane proteins
PA14_53940	PA0796	prpB	PAMr_nr_mas_08_3	G1	39064	correct	GID2652	prpB	carboxyphosphonoenolpyruvate phosphonomutase	PA14_53940	PA0796	prpB	1.34	0.08	5	Carbon compound catabolism
PA14_42950	PA1665	fha2	PAMr_nr_mas_02_1	H8	25708	correct	GID1569	fha2	conserved hypothetical protein	PA14_42950	PA1665	fha2	1.29879	0.0643412	14	Hypothetical, unclassified, unknown
PA14_05310	PA0407	gshB	PAMr_nr_mas_10_3	E9	42799	correct	GID2256	gshB	glutathione synthetase	PA14_05310	PA0407	gshB	1.28	0.03	4	Biosynthesis of cofactors, prosthetic groups and carriers
PA14_52720	PA0895	aruC	PAMr_nr_mas_14_2	C8	56790	correct	GID1448	aruC	N-succinylglutamate 5-semialdehyde dehydrogenase	PA14_52720	PA0895	aruC	1.24	0.21	2	Amino acid biosynthesis and metabolism
PA14_23460		wbpL	PAMr_nr_mas_07_1	G5	35855	correct	GID3451	wbpL	putative glycosyltransferase L	PA14_23460		wbpL	1.23429	0.0998746	7	Cell wall / LPS / capsule
PA14_14850	PA3805	pilF	PAMr_nr_mas_02_4	H5	27116	correct	GID3242	pilF	type 4 fimbrial biogenesis protein PilF	PA14_14850	PA3805	pilF	1.18	0.06	16	Motility & Attachment
PA14_23430		ORF_11	PAMr_nr_mas_01_2	E4	23782	correct	GID6268	ORF_11	O antigen synhesis	PA14_23430		ORF_11	1.17424	0.149199	7	Cell wall / LPS / capsule
			*another allele (mutantID #38780) with the same phenotype was sequenced
