# Supplementary material for: Genome-Wide Identification of Pseudomonas aeruginosa Virulence-Related Genes Using a Caenorhabditis elegans Infection Model
Source: PLoS Pathog. 2012 Jul 26;8(7):e1002813. doi: 10.1371/journal.ppat.1002813 (PMC3406104; doi:10.1371/journal.ppat.1002813)
Supplement: Table S7 — Contains the following sheets showing totals and statistics for Figures 7 , 8 , and S13. This spreadsheet contains total counts, and percentages for comparisons across the various gene sets: the PA14 genome, the NR set, and the primary, secondary, tertiary, auxotroph, and VFDB sets. Fisher exact tests were performed relative to gene totals the NR set, and left, right, and two-tailed probabilities (p-values) indicating underrepresentation, overrepresentation, or extreme value, respectively, are shown for the primary, secondary, tertiary, auxotroph, and VFDB sets. FDR q-values are calculated only for the left and right probabilities, and are shown below the corresponding left and right probabilities. Results with statistical significance after FDR correction are shown in red font. Cells are colored according to the coloring of the corresponding legends in Figure 7 and Figure 8. Sheet “A. Core vs Auxiliary Genes”. This sheet contains the total counts and percentages of Core and Auxiliary genes across the various gene sets (see above). These data are presented graphically in Figure 7A with corresponding coloring of bars. Sheet “B. Predicted vs Non-Island”. This sheet contains the total counts and percentages of “predicted island” and “non-island” genes across the various gene sets. These data are presented graphically in Figure 7B. Sheet “C. Known Island vs Non-Island”. This sheet contains the total counts and percentages of “known island” and “non-island” genes across the various gene sets. These data are presented graphically in Figure 7C. Sheet “D. Phylogenetic Breadths”. This sheet contains the total counts and percentages of genes with various breadths of phylogenetic distribution, or phylostrata across the various gene sets. These data are presented graphically in Figure S13. Sheet “E. PGS and HFBP”. This sheet contains the total counts and percentages of genes within the Pseudomonas-genus-specific (PGS), in the HFBP set, and in non-PGS non-HFBP (“All Others”), ac [file ppat.1002813.s020.xls]

## Sheet: A. Core vs Auxiliary Genes
	Count PA14 Genome	% PA14 Genome	Count NR Set	% NR Set	Count Primary Set	% Primary Set	Primary Set Left Prob.	Primary Set Right Prob.	Primary Set Two-Tailed Prob.	Count Secondary Set	% Secondary Set	Secondary Set Left Prob.	Secondary Set Right Prob.	Secondary Set Two-Tailed Prob.	Count Tertiary Set	% Tertiary Set	Tertiary Set Left Prob.	Tertiary Set Right Prob.	Tertiary Set Two-Tailed Prob.	Count Auxotroph Set	% Auxotroph Set	Auxotroph Set Left Prob.	Auxotroph Set Right Prob.	Auxotroph Set Two-Tailed Prob.	Count VFDB	% VFDB	VFDB Left Prob.	VFDB Right Prob.	VFDB Two-Tailed Prob.
Core	5016	85.1179	3850	86.9663	250	85.034	0.1757	0.865351	0.323569	144	84.7059	0.215562	0.843631	0.353855	34	82.9268	0.281411	0.843499	0.480528	71	95.9459	0.997771	0.00903687	0.0145935	213	88.3817	0.776579	0.288436	0.555635
Auxiliary	877	14.8821	577	13.0337	44	14.966	0.865351	0.1757	0.323569	26	15.2941	0.843631	0.215562	0.353855	7	17.0732	0.843499	0.281411	0.480528	3	4.05405	0.00903687	0.997771	0.0145935	28	11.6183	0.288436	0.776579	0.555635
Total	5893		4427		294					170					41					74					241
Note: Fisher Exact Test Statistics are performed vs proportions in NR set.
FDR Core q							0.334667	1.64829				0.410595	1.60692				0.536021	1.60666				1.90052	0.0172131				1.4792	0.549401
FDR Auxiliary q							1.64829	0.334667				1.60692	0.410595				1.60666	0.536021				0.0172131	1.90052				0.549401	1.4792

## Sheet: B. Predicted vs Non-Island
	Count PA14 Genome	% PA14 Genome	NR Set	% NR Set	Count Primary Set	% Primary Set	Primary Set Left Prob.	Primary Set Right Prob.	Primary Set Two-Tailed Prob.	Count Secondary Set	% Secondary Set	Secondary Set Left Prob.	Secondary Set Right Prob.	Secondary Set Two-Tailed Prob.	Count Tertiary Set	% Tertiary Set	Tertiary Set Left Prob.	Tertiary Set Right Prob.	Tertiary Set Two-Tailed Prob.	Count Auxotroph Set	% Auxotroph Set	Auxotroph Set Left Prob.	Auxotroph Set Right Prob.	Auxotroph Set Two-Tailed Prob.	Count VFDB	% VFDB	VFDB Left Prob.	VFDB Right Prob.	VFDB Two-Tailed Prob.
Predicted Island	215	3.6484	131	2.95911	4	1.36054	0.0571193	0.978597	0.107787	2	1.17647	0.113587	0.964997	0.242862	1	2.43902	0.656396	0.709814	1	0	0	0.106287	1	0.173123	20	8.29876	0.999994	2.04567e-05	2.04567e-05
Non-Island	5678	96.3516	4296	97.0409	290	98.6395	0.978597	0.0571193	0.107787	168	98.8235	0.964997	0.113587	0.242862	40	97.561	0.709814	0.656396	1	74	100	1	0.106287	0.173123	221	91.7012	2.04567e-05	0.999994	2.04567e-05
Total	5893		4427		294					170					41					74					241
Note: Fisher Exact Test Statistics are performed vs proportions in NR set.
FDR Predicted Island q							0.285597	1.22325				0.283968	1.48461				1.45866	1.18302				0.386498	1.05263				1.1111	0.000409134
FDR Non-Island q							1.3048	0.380796				1.37857	0.324535				1.29057	1.31279				1	0.386498				0.000204567	1.17646

## Sheet: C. Known Island vs Non-Island
	Count PA14 Genome	% PA14 Genome	Count NR Set	% NR Set	Count Primary Set	% Primary Set	Primary Set Left Prob.	Primary Set Right Prob.	Primary Set Two-Tailed Prob.	Count Secondary Set	% Secondary Set	Secondary Set Left Prob.	Secondary Set Right Prob.	Secondary Set Two-Tailed Prob.	Count Tertiary Set	% Tertiary Set	Tertiary Set Left Prob.	Tertiary Set Right Prob.	Tertiary Set Two-Tailed Prob.	Count Auxotroph Set	% Auxotroph Set	Auxotroph Set Left Prob.	Auxotroph Set Right Prob.	Auxotroph Set Two-Tailed Prob.	Count VFDB	% VFDB	VFDB Left Prob.	VFDB Right Prob.	VFDB Two-Tailed Prob.
Known Island	143	2.42661	125	2.82358	5	1.70068	0.15224	0.926311	0.276472	2	1.17647	0.133662	0.957186	0.2398	0	0	0.307358	1	0.630406	1	1.35135	0.375958	0.882044	0.723944	1	0.414938	0.00694543	0.999175	0.0143833
Non-Island	5750	97.5734	4302	97.1764	289	98.2993	0.926311	0.15224	0.276472	168	98.8235	0.957186	0.133662	0.2398	41	100	1	0.307358	0.630406	73	98.6486	0.882044	0.375958	0.723944	240	99.5851	0.999175	0.00694543	0.0143833
Total	5893		4427		294					170					41					74					241
Note: Fisher Exact Test Statistics are performed vs proportions in NR set.
FDR Known Island q							0.507468	1.3233				0.668309	1.27625				0.819621	1				0.835461	1.60372				0.0694543	1.1755
FDR Non-Island q							1.42509	0.608962				1.19648	0.891078				1.05263	0.819621				1.47007	0.751915				1.11019	0.138909

## Sheet: D. Phylogenetic Breadths
Breadth of Phylogenetic Distribution (phylostratum)	Counts PA14 Genome	% PA14 Genome	Counts NR Set	% NR Set	Counts Primary Set	% Primary Set	Primary Set Left Prob.	Primary Set Right Prob.	Primary Set Two-Tailed Prob.	Counts Secondary Set	% Secondary Set	Secondary Set Left Prob.	Secondary Set Right Prob.	Secondary Set Two-Tailed Prob.	Counts Tertiary Set	% Tertiary Set	Tertiary Set Left Prob.	Tertiary Set Right Prob.	Tertiary Set Two-Tailed Prob.	Counts Auxotroph Set	% Auxotroph Set	Auxotroph Set Left Prob.	Auxotroph Set Right Prob.	Auxotroph Set Two-Tailed Prob.	Counts VFDB	% VFDB	VFDB Left Prob.	VFDB Right Prob.	VFDB Two-Tailed Prob.
0	149	2.52842	71	1.60379	0	0	0.00730354	1	0.0138173	0	0	0.0606375	1	0.114385	0	0	0.513799	1	1	0	0	0.299247	1	0.63291	3	1.24481	0.453994	0.751934	1
1	276	4.68352	180	4.06596	7	2.38095	0.0797751	0.961075	0.166731	4	2.35294	0.17015	0.921954	0.322382	0	0	0.180905	1	0.412665	0	0	0.0451465	1	0.0747747	9	3.73444	0.478436	0.654366	1
2	249	4.22535	181	4.08855	11	3.7415	0.45289	0.666591	0.879157	6	3.52941	0.451389	0.703131	0.844837	1	2.43902	0.495264	0.820841	1	0	0	0.0443598	1	0.0747769	6	2.48963	0.127295	0.936461	0.241595
3	571	9.68946	431	9.73571	34	11.5646	0.882622	0.160071	0.263482	19	11.1765	0.785654	0.295232	0.508979	1	2.43902	0.0803825	0.985296	0.178364	3	4.05405	0.0606585	0.9801	0.112614	52	21.5768	1	1.22336e-08	1.59681e-08
4	729	12.3706	564	12.74	45	15.3061	0.924655	0.102993	0.174548	25	14.7059	0.817778	0.247747	0.412541	8	19.5122	0.931262	0.142526	0.233117	2	2.7027	0.0027335	0.999542	0.00449654	29	12.0332	0.41369	0.662622	0.842396
5	2298	38.9954	1760	39.756	105	35.7143	0.0795836	0.93733	0.156025	60	35.2941	0.128404	0.902519	0.231824	18	43.9024	0.761184	0.347048	0.631742	25	33.7838	0.174162	0.881434	0.338233	115	47.7178	0.995919	0.00600282	0.010099
6	1621	27.5072	1240	28.0099	92	31.2925	0.912724	0.110091	0.201692	56	32.9412	0.937325	0.0863155	0.163091	13	31.7073	0.763216	0.353282	0.601819	44	59.4595	1	1.16606e-08	1.23175e-08	27	11.2033	7.92317e-11	1	1.24316e-10
Total	5893		4427		294					170					41					74					241
Note: Fisher Exact Test Statistics are performed vs proportions in NR set.
FDR 0 q							0.0852079	1.04478				0.471625	1.04478				1.0276	1.04478				0.805666	1.04478				0.993113	1.31588
FDR 1 q							0.465355	1.20134				0.567166	1.29074				0.550582	1.04478				0.395032	1.04478				1.01486	1.27238
FDR 2 q							1.02266	1.22793				1.05324	1.26203				1.01966	1.27686				0.443598	1.04478				0.524157	1.23684
FDR 3 q							1.31454	0.560249				1.27897	0.826649				0.432829	1.18915				0.424609	1.20363				1.14754	2.85452e-07
FDR 4 q							1.26913	0.480634				1.30101	0.722595				1.25362	0.525094				0.0478362	1.16613				0.998561	1.25361
FDR 5 q							0.506441	1.19297				0.499349	1.31617				1.29958	0.899754				0.554152	1.34131				1.1816	0.0840394
FDR 6 q							1.30389	0.481648				1.21505	0.431577				1.27203	0.883205				1.12903	4.0812e-07				5.54622e-09	1.11111

## Sheet: E. PGS and HFBP
	PA14 Genome	% PA14 Genome	PA14 NR Set	% PA14 NR Set	Primary Set	% Primary Set	Primary Set Left Prob.	Primary Set Right Prob.	Primary Set Two-Tailed Prob.	Secondary Set	% Secondary Set	Secondary Set Left Prob.	Secondary Set Right Prob.	Secondary Set Two-Tailed Prob.	Tertiary Set	% Tertiary Set	Tertiary Set Left Prob.	Tertiary Set Right Prob.	Tertiary Set Two-Tailed Prob.	Auxotroph Set	% Auxotroph Set	Auxotroph Set Left Prob.	Auxotroph Set Right Prob.	Auxotroph Set Two-Tailed Prob.	VFDB	% VFDB	VFDB Left Prob.	VFDB Right Prob.	VFDB Two-Tailed Prob.
PGS	662	11.2337	423	9.555	17	5.78231	0.0111394	0.994156	0.0232969	9	5.29412	0.0294641	0.986203	0.0611156	1	2.43902	0.0858226	0.984033	0.176534	0	0	0.000554796	1	0.00100599	17	7.05394	0.10316	0.934333	0.214082
All Other	4663	79.1278	3698	83.5329	238	80.9524	0.125306	0.904192	0.222172	137	80.5882	0.170329	0.875942	0.291805	32	78.0488	0.223277	0.875404	0.394365	34	45.9459	8.82067e-14	1	8.82067e-14	220	91.2863	0.999883	0.000260815	0.00046531
HFBP	568	9.63855	306	6.91213	39	13.2653	0.999983	4.02514e-05	6.38467e-05	24	14.1176	0.999786	0.000533105	0.000590053	8	19.5122	0.998441	0.00608193	0.00608193	40	54.0541	1	5.46724e-28	5.46724e-28	4	1.65975	0.00012515	0.999975	0.000213436
Total	5893		4427		294					170					41					74					241
Note: Fisher Exact Test Statistics are performed vs proportions in NR set.
FDR PGS q							0.0371313	1.35567				0.0883922	1.40886				0.234062	1.47605				0.0023777	1.03448				0.257901	1.47526
FDR All Other q							0.289167	1.50699				0.36499	1.54578				0.446554	1.64138				1.3231e-12	1.07143				1.19986	0.00156489
FDR HFBP q							1.11109	0.000402514				1.24973	0.00266552				1.30231	0.0228072				1	1.64017e-26				0.000938625	1.15382
